# Supplementary material for: Genome wide identification and predicted functional analyses of NAC transcription factors in Asian pears
Source: BMC Plant Biol. 2018 Oct 3;18:214. doi: 10.1186/s12870-018-1427-x (PMC6169067; doi:10.1186/s12870-018-1427-x)
Supplement: Supplementary file 1 — Detailed information, group wise distribution and protein sequences of selected pear NAC TFs. (XLSX 53 kb) [file 12870_2018_1427_MOESM1_ESM.xlsx]

## Sheet: Sheet1
Annotation #	Gene ID		Chr. #		Start	End	Gene length	Group #	Subgroup #	Protein sequence
Pbr030137.1	PpNAC42	-	Chr6	+	4673708	4675261	1553	Group 1	1A	MENVPAGIVEEDDQIDLPPGFRFHPTNEELISHYLHKKVIDTSFSCKAIGEVDLNKSEPWELPWKAKMGEKEWYFFCVRDRKYPTGLRTNRATEAGYWKATGKDKEIYRGKSLVGMKKTLVFYKGRAPKGEKSNWVMHEYRLDGKFSVHNLPKTAKNEWVICRVFEKNSGGKKTHFSGFVSLGSLGNEIGPSGLPPLMDSSPYSAAKAKPASESHYVPCFSNPDPTDVQGNQGNIVDYMNNNTLFGFPCSNLLQDQSILRALFENNAANMRQPSFKTEREMVSVSQETGLTSDMNTEISSVMSNLNMARRPFGVQDPPAAAASLDNFWNY*
Pbr007284.1	PpNAC121	-	Chr14	-	15773953	15775676	1723	Group 1	1A	MENVPAGIVEEDDQIDLPPGFRFHPTDEELISHYLHKKVIDTSFSCKAMGEVDLNKSEPWQLPLKAKMGEKEWYFFCVRDRKYPTGLRTNRATGAGYWKATGKDKEIYRAKSLVGMKKTLVFYKGRAPKGEKSNWVMHEYRLDGKFSVHNLPKTAKNEWVICRVFEKNSGGKKTHISGFMTLASLGNEIGPSGLPPLMDSSPYSPAKAKPASESHYVPCFSNPDPADVQRNQGNIVDYMNNNPLFGVSSNSSNFFPRIPLPNSFYSAHNAPISTSSKFPGSDILQDQSILRALLENNAANMRQQSYKTDREMVSVSQETGLTSDMNAEISSVMSNLEMATRPYGDQDPPAEAAGLDNFWNY*
Pbr019289.1	PpNAC65	-	Chr9	+	21118417	21120074	1657	Group 1	1A	MENTSGFINVDEQMELPPGFRFHPTDEELISHYLCPKVLDNFFCAKAIGEVDLNKCEPWDLPRRAKMGEREWYFFCVRDRKYPTGLRTNRATEAGYWKATGKDKEIYKAKTLVGMKKTLVFYKGRAPKGEKTNWVMHEYRLDGKNSACNLPQTAKNEWVICRIFQKSSGGKKIHISGLVRLSPFGNELRSSLLPPLMDSPPYNSDARTTPTAGETSYVSCFSDPPEDQKTQDDIMDSFNNGNNHHNNDIPYACSSPSNPSSDLNSIYSNQITPNIGLLQHQNSVLMQDESFMRMLTENQAPNLRRSAKIEFPQDAGLSIDASSVVSNREMAQDDPSYSSAPVEFDCLWNY*
Pbr038436.1	PpNAC145	-	Chr17	-	19265406	19267127	1721	Group 1	1A	MENTSGFIMEDEKMELPPGFRFHPTDEELLSHYLSPKVLDNFFCARAIGEVDLNKCEPWDLPWKAKMGEKEWYFFCVKDRKYPTGLRTNRATEAGYWKATGKDKEIYKAKTLVGMKKTLVFYTGRAPKGVKTNWVMHEYRLEGESSTHNLPKTAKNEWVICRIFQKSSGGKKTHISGLLRPSPFGNELRSSLLPPLMDSPAYNSDARTTATACETSHVSCFSDPAEDQKTEDDIMDSFNNSYNHQHHHHHNNIHFASSSRSNPSAHLNSFYSNQIPPNVGLLHHQNLVLMQNPSLLTMLVENHAPNLRHSAKIEFSPDTGLSIDASSVVSNREMVQDDPSYSSAPIELDGLWNY*
Pbr016932.1	PpNAC116	-	Chr14	-	4231925	4234078	2153	Group 1	1A	MDPSMEAQTETGMVVNRGISDELKGLPPGFRFHPTDEEIITSYLIKKVINSSFEAVAIGEADLNKCEPWDLPKEAKMGEKEWYFFCQRDRKYPTGMRTNRATESGYWKATGKDKEIFNKVKKQQQQGGKGARGGCLVGMKKTLVFYKGRAPKGEKTNWVMHEYRLDGKIPLYNNLSKAAKDEWVVCRVFHKNMGLKRTLTPTRMNSFGNIGDHDLLDCSSLPPLMDPTLNTSNIMTNKHSSCYGDNDFKPDSIITAPPPSDYHGINTNSYLNYFSLGGGCGGVQGLKQSCNFQLQPNNNYNSYQASSLSNPSNMLYPPPLHHNHQHHHQFQNPSSFPNFQPNQMMSDSDYFQQGMMRGTQGQGSVFQTSTITSSDRDDDDQNILKEIAAANNNNKRKNN…
Pbr007675.1	PpNAC108	-	Chr12	-	22232889	22234806	1917	Group 1	1A	MDPSMEAQTETGMVVNRGISDELKGLPPGFRFHPTDEEIITSYLIKKVINSRFEAAAIGEADLNKCEPWDLPKEAKMGEKEWYFFCQRDRKYPTGMRTNRATESGYWKATGKDKEIFNKIKKQQQQGGKGAGGGCLVGMKKTLVFYRGRAPKGEKTNWVMHEYRLDGKIPPYNNLSKAAKDEWVVCRVFHKNMGLKKTLSPTRMNSFGNIGDHDLLDCSSLPPLMDPTLDTSNIMTNKHSSGHGDNDFKPDPIITVAPPSDHHGISTNSYLNYFSVGGGGGVQALKQSYNFQLHPTSNYDSHQASSLSNPSNMLYPAPLYHYHQHHQFQNPSSFSNFQPNQMMSNSDYFQQGMMRGAQGQGSVFRTSISTSSDHDDDDQAIPRAIAKDNNKNKMKNNIE…
Pbr038567.1	PpNAC165	-	scaffold809.0	+	70782	72632	1850	Group 1	1A	MDPSMEAQTETGMVVNRGISDELKGLPPGFRFHPTDEEIITSYLIKKVINSRFEAAAIGEADLNKCEPWDLPNRKYPTGMRTNRATESGYWKATGKDKEIFNKIKKQQQQGGKGAGGGCLVGMKKTLVFYRGRAPKGEKTNWVMHEYRLDGKIPPYNYLSKAAKDEWVVCRVFHKNMGLKKTLSPTRMNSFGNIGDHDLLDCSSLPPLMDPTLDTSNIMTNKHSSGHGDNDFKPDPIITVAPPSDHHGISTNSYLNYFSVGGGGGVQALKQSYNFQLHPTSNYDSHQASSLSNPSNMLYPPPLYHYHQHHQFQNPSSFSNFQPNQMMSNSDYFQQGMMRGAQGQGSVFRTSISTSSDHDDDDQAIPRAIAKDNNKNKMKNNIETSSSGLGGGSDRQCKV…
Pbr038276.1	PpNAC86	-	Chr11	+	4917559	4919387	1828	Group 1	1B	MDIMSFSTQFDHNTHLPPGFRFHPTDEELITYYLLKKVLDSSFTGRAIAEVDLNKCEPWELPDKAKMGEKEWYFFSLRDRKYPTGLRTNRATEAGYWKATGKDREIYSSKTCALVGMKKTLVFYRGRAPKGEKSNWVMHEYRLEGKFAYHYLSRSSKDEWVISRVFQKSSGSAATGPGSKKIRMGNGSTSSVSLCPEPSSPSSVSLPPLLDSSPYQPVSAAGDGCSYDSPIPMEHVSCFSTNPSNNGFNLPASCFDLAHPPPPQPPNFGGVSAFPSLRSLQENLQLPLFFSPMPAHPPVHVGSSVAGGGSSVDFTGNWPPVSEEVRAVGPTELDCMWNYFKTECL*
Pbr030212.1	PpNAC5	-	Chr3	-	707544	709472	1928	Group 1	1B	MDMNFSTHFDHDTYLPPGFRFHPTDEELITYYLLKKVLDGSFTGRAIAEVDLNKCEPWELPDKAKMGEKEWYFFSLRDRKYPTGLRTNRATEAGYWKATGKDREIYSSKTCALVGMKKTLVFYRGRAPKGEKSNWIMHEYRLEGRFAYHYLSRSTKDEWVISRVFQKSGSAGNGLGSKKTRIGNGSTSSISLYPEPSSPSSVSLPALLDSSPYQPVSAAGDGCSYDSPISREHVSCFSTNPNNNGFNFSASRFDLARPPPPQPQSFGGVSAFPSLRSLQENLQLPFFFSPVPSHPPVHVGGSFAGGGSSVDCTGNWPPAPEEARTVGPTELDCMWNYHKTECL*
Pbr017387.1	PpNAC134	-	Chr15	+	25981409	25983337	1928	Group 1	1B	MDMNFSTHFDHDTYLPPGFRFHPTDEELITYYLLKKVLDGSFTGRAIAEVDLNKCEPWELPDKAKMGEKEWYFFSLRDRKYPTGLRTNRATEAGYWKATGKDREIYSSKTCALVGMKKTLVFYRGRAPKGEKSNWIMHEYRLEGRFAYHYLSRSTKDEWVISRVFQKSGSAGNGLGSKKTRIGNGSTSSISPYPEPSSPSSVSLPALLDSSPYQPVSAAGDGCSYDSPISREHVSCFSTNPNNNGFNFSASRFDLARPPPPQPQSFGGVSAFPSLRSLQENLQLPFFFSPVPSHPPVHVGGSFAGGGSSVDCTGNWPPAPEEARTVGPTELDCMWNYHKTECL*
Pbr009270.1	PpNAC126	-	Chr15	+	3930058	3934070	4012	Group 1	1E	MTAEPKEELPPGLRFHPTEEELITYLMNKINDATFTVRAIADVDINKCEPWELPAKAKMGENECYFFSLGDWKNSTTLITNTGYWRATGRDKVIYNSVTSKRAGMRKTRVFYIGRVPNGKKSNWIMHEYRIDSKSDFRTSKNEWVICRVFQKGKDINEYPTNQSRAANPHNLEIGPSMVPSPLMQLGDPNHHQFPYGRNYMTSTALETSSSSSPCSSSSSSSSSSSSSPYDVFLSFNGEDTRKTFTDHLYWTMKDAGIDFFMEENESIRRGENMSDKVKQIIEGSRVSVIVFSSRYADSIWCLEELVHIVECRRTLKQIVLPIFYDLSPSDAMGTFALAIQKHREHFNKDTDKEEKIQRWTDALTEGADLTTWVFRTTNG*
Pbr038739.1	PpNAC57	-	Chr8	-	11236065	11238692	2627	Group 1	1E	MTAEPKEDLPPGFRFHPSDEELITFYLMNKINDATFTGRAIADVDLNKCEPWELPAKAKMGEKEWYFFSLRDRKYPTGVRTNRATSTGYWKTTGKDKEIFNSITSELFGMKKTLVFYRGRAPRGEKSNWVMHEYRIHSKSGFRTSKDEWVVCRVFQKSAGIKKYPTNQSRAANPYNLEIGPSMVPSPLMQLGDPNHHQFPYGRNYMTSAEMAELSRVFRGGGGGGGGSSSSTINLPIQPQFNYPIGGGGGGGGVGGGAGGFTISGLNLNLGGPASQPTLRTMPPPQMHHHGPPSMNHHHQVQDVTMMNGPDHQSGYGTIDMNNSNNATGGSGSRFMNMDPCADLENYWPSY*
Pbr009254.1	PpNAC127	-	Chr15	-	4055854	4058856	3002	Group 1	1E	MTAEPKEELPPGFRFHPTDEELITFYLMNKINDATFTGRAITDVDLNKCEPWELPAKAKMGEKEWYFFSLRDRKYPTGVRTNRATNIGYWKTTGKDKEIFNSVTSELAGMKKTLVFYRGRAPRGEKSNWVMHEYRIHSKSGFRTSKDEWVICRVFQKSAGIKKYPTNQSRAANPYNLEIGQSMVPSPLMQLGDPNHHQFPYGRNYMTSAEMAEISRVLRGGGSSSSTVNLPIQPQFNYPIGGGGGGVGGGGGGFTISGLNLNLGGPASQPMLRTMPPPQLHHQGPPSMNHHPQVQDVTNTAMMNGPDHQGGYGTIDMNNNNNANGGSGNRFMNMEPCVDLDNYWPAY*
Pbr020288.1	PpNAC41	-	Chr6	-	3744387	3747053	2666	Group 1	1D	MQESLPPGFRFHPTDEELITHYLCPKVSDVSFTSKAVADVDLNKCEPWDLPGKASMGEKEWYFFNLRDRKYPTGLRTNRATEAGYWKTTGKDKEIHRTGVLVGMKKTLVFYKGRAPRGEKSNWVMHEYRLENKHPFNSSKEEWVVCRVFQKSISALKKPQQATTSSHQQPSTESPCDDTNSIVNEFGDIELPNLNSNINANSSSGFSNNISSPPSYYSNIIDHSKNNINDVTNMSLNMNWAATAAREAATNAVSWPSSLLSPSNLSVNSLLLRALHLRSSTNNNCSNYQPRDTNHGQATAGTSTLDYSSYNNMQQQGMMPSMSHHIGSSTTMDHINSNFQASSSSIKDQMMESMPPQQHSEQPFNLDSIW*
Pbr038931.1	PpNAC122	-	Chr14	+	16036547	16037661	1114	Group 1	1D	MKKTLVFYKGRAPRGEKSNWVMHEYRLENKHPFKSSKEEWVVCRVFQKNISALKKPQQATTSSQKQPTNESPCDDTNSIVNEFGDIELPNLNSNINANSSSGFSNNISSPQSYYSNILDHSKNNINDVTNMSLKMTWAATAAREAAANALSLPSSLLSPSNLSVNSLLLRALQLRSSTNNNGSNYQPRATNHVQATAGTSTLDYSSYDHIQQQGMMPSMSHHFGSSTTMDHINSNFQASSSSTNDQMMESMPLQHSEQPFNLDSIW*
Pbr038929.1	PpNAC123	-	Chr14	+	16044269	16046418	2149	Group 1	1D	MQESLPPGFRFHPTDEELITHYLCHKVSDVSFTSKAVAVVDLNKCEPWDLPGKASMGEKEWYFFNLRDRKYPTGLRTNRATEAGYWKTTGKDKEIRRTGVLVSCRCAGWDEENPSFLQGQSSKGSTTIGSFGAVILKPLRLITLLLEVPEKHLEEEWVVCRVFQKNISALKKPQQATTSSQKQPTNESPCDDTNSIVNEFGDIELPNLNSNINANSSSGFSNNISSPQSYYSNILDHSKNNINDVTNMSLKMTWAATAAREAAANALSLPSSLLSPSNLSVNSLLLRALQLRSSTNNNGSNYQPRATNHVQATAGTSTLDYSSYDHIQQQGMMPSMSHHFGSSTTMDHINSNFQASSSSTNDQMMESMPLQHSEQPFNLDSIW*
Pbr041034.1	PpNAC34	-	Chr5	+	21315366	21320393	5027	Group 1	1F	MSNISMVEANLPPGFRFHPRDEELVCDYLMKKVTQSDSTLMIEVDLNKCEPWDIPESACVGGKEWYFYSQRDRKYATGLRTNRATATGYWKATGKDRPILRKGSLVGMRKTLVFYQGRAPKGRKSDWVMHEFRVEGPLGPPKISSLKEDWALCRVFYKNREIAAKPSMGISCYDDTSTLTLPALMDSYISFDGQTQSRTQTQTQPQESEQVPCFSMFSQNQNPIFTHTDITSSQPNIPTKHNNNNDTTTFGGLPNMTNFLDPFSCDKIALKTVLSHLTKMESTTYPTLNGSSPSFGEGSSSENYLSDVGMPNNIWSHY*
Pbr027295.1	PpNAC138	-	Chr16	+	13893523	13898601	5078	Group 1	1F	MKKVTQSDSTLMIEVDLNKCEPWDIPESACVGGKEWYFYSQRDRKYATGLRTNRATATGYWKATGKDRPILRKGSLVGMRKTLVFYQGRAPKGRKSDWVMHEFRVEGPLGPPKISSLKEDWALCRVFYKNREIAAKPSMGISCYDDTSTLTLPALMDSYISFDGQTQSRTQTQTQPQESEQVPCFSMFSQNQNPFFTHTDITSSQPNIPTKHNNNNDTTTFGGLPNMTNFLDPFSCDKIVLKTVLSHLTKMESTTYPTLNGSSPSFGEGSSSENYLSDVGMPNNIWSHY*
Pbr015096.1	PpNAC49	-	Chr6	+	20104108	20107705	3597	Group 1	1C	MLGMGMEEVMSELMSGEDENGQGFQPGFRFHPTDEELITFYLASKVYNGSFRGVRIAEVDLNRCEPWELPDVAKMGEREWYFFSLRDRKYPTGMRTNRATGAGYWKATGKDRQVFSASTGALLGMKKTLVFYKGRAPRGHKTKWVMHEYRLDGHFSSYRHDCQEEWVICRINHKSGKKKSPLLDHEAAASAISNCNYLPPLLDPSPALLLQESCHDHQNPIQLQALPPPIHQENHDTFSSFPAINAFQTHQLPSFSRSLLFKSLFDQDCNSNSSSSTVPKQCKTELANYFSRFQTPDNSHNNNNSTRNNLHDLNFVVELEKNHDHQYQPNPPYHHLHDQYNDLLPFDYLDYSTSVLGFSSAEAAEATTSTSTATAAVHAHDTSPSVVFTRAGFQTMLDL…
Pbr001198.1	PpNAC139	-	Chr16	-	19609583	19612825	3242	Group 1	1C	MAEIMNELMNGSGEGVNEQGMQPGFRFHPTDEELITFYLAFKVYNGSFCGVRIAEVDLNRCEPWELPDVAKMGDREWYFFSLRDRKYPTGMRTNRATGAGYWKATGKDRQVFSASTGALLGVKKTLVFYKGRAPRGHKTKWVMHEYRLDGHFSSYRHACKEEWVICRINHKSGDKKSPLLVDHEAAASINSNCNYLPPLLDPSPALVLQESCHEFQNPMQLQVLPPRIHQDNHDPFFFPAINAMQTHQLPSFSNSLLFKSLFDQDCNSSSSTSTIPKQCKTELANYFSRFQTPGNSNNNNNNRTCNKLHNLNLGVELEKNHAHQYQPNAPYHNRHQYNDPLPFDYLDYSTSVLGFSAAEAATTTTITASATVHAHDTSPSFAFDRAGFQTMLDLPPIKL…
Pbr026697.1	PpNAC32	-	Chr5	-	20079233	20082915	3682	Group 1	1F	MGLRDIGATLPPGFRFYPSDEELVCHYLYKKITNEEALKGTLVEIDLHICEPWQLPEVAKLNANEWYFFSFRDRKYATGFRTNRATSTGYWKATGKDRLVMEPGTGDIVGMRKTLVFYRNRAPNGIKTGWIMHEFRLETPHMPPKEDWVLCRVFYKGKAAENSTKLNPHDFTLETTPCTVPLNLVPPPPTYDQTMPCVYNQNHNQSNAFLNLLQLPHQEKYTNSSVSELNMKNDDEYGFLWDMNLEGSFDNGVAPNLDEMGFQVDENSMDLL*
Pbr011082.1	PpNAC73	-	Chr10	-	9286415	9291257	4842	Group 1	1F	MGLRDIGATLPPGFRFYPSDEELVCHYLYKKITNEEALKGTLVEIDLHTCEPWQLPEVAKLNANEWYFFSFRDRKYATGFRTNRATTSGYWKATGKDRMVMEPGTGEIVGMRKTLVFYRNRAPNGIKTGWIMHEFRLETPHMPPKEDWVLCRVFHKGKGAENSTKLSPHELMLETTPCTVPLNLAPSPPTHDQTMPCVYNHNQSNSFLNLLQLSHQEKYTNSSIPELNAKNNCDYGFLWDMNLEDGSFDNEVAPNLDEMRFEVDGTAWFCSK*
Pbr042477.1	PpNAC78	.	Chr10	+	21287853	21288147	294	Group 1	1G	MANSSSGGVPPGFRFHPTDEELLHYYLKKKVSFQKFDMEVIREVDLNQMEPWELQALQSFLINNKLETGKK*
Pbr042479.1	PpNAC79	-	Chr10	+	21303678	21306650	2972	Group 1	1G	MANSSSGGVPPGFRFHPTDEELLHYYLKKKVSFQKFDMEVIREVDLNQMEPWELQERCRIGSTPQNEWYFFSHKDRKYPTGSRTNRATNAGFWKATGRDKCIRNTFKKIGMRKTLVFYRGRAPHGQKTDWIMHEYRLEDGDDPQGNLSSEDGWVICRVFKKKNLFKVANEGGSSSMNSSEHQQLNNASSNSQLQARSFMHSHRDNQYLLRQQHHAATQELSNNSSLHYAHLQPPPHYSLFQYQALIPTLAHKHLSSYDDYSSQLPSDDSPAHGMVKQLMTNPRDCESGSEGLRYQPCEPGLEVGTCEPDHQPNMVAGGAGTAGGRDNNHDHQGMSEWAMLDRLVTSHDLGNDKDSSSKGTARYADANAPSSVNQINHQHLSLRGEMDFWGYAK*
Pbr008043.1	PpNAC30	.	Chr5	-	3985642	3987988	2346	Group 1	1G	MANSSSGGVPPGFRFHPTDEELLHYYLKKKVSFQKFDMEVIREVDLNKMEPWDLQERCRIGSTPQNEWYFFSHKDRKYPTGSRTNRATKAGFWKATGRDKCIRNTFKQIGMRKTLVFYRGRAPHGQKTDWIMHEYRLEDSDDPHGNLSSEDGWVICRVFKKKNLFKVANEGGSSSMNSSDHQQLKNTSTNSQLQARSFMHSHGDNQYLLRQQLHAATQAFELNNNPSLHYAHLQPPPHYSPFQSQALIPTFAHKPLSACDDYSSQLPSDDSPSHGMVKQLMTNPRDCESGSEGLRYQACEPVLEVGTCEPNHQLNTVAGGAGAAGGRDNNHDHQGMSEWAMLDRLVTSHDLGNDQDSSSKGAARYEDANAPSSVNQINPQHLSLRGEMDFWGYAK*
Pbr002526.1	PpNAC35	-	Chr5	+	21902835	21904397	1562	Group 1	1G	MMAAGNGQLTVPPGFRFHPTDEELLYYYLRKKVSYEAIDLDVIREVDLNKLEPWDLKEKCRIGSGPQNEWYFFSHKDKKYPTGTRTNRATTAGFWKATGRDKAIHLPNSKRIGMRKTLVFYTGRAPHGQKTDWIMHEYRLEDDNTNADQVQEDGWVVCRVFKKNHNRGYLPEFAHQDHREHDHFTNMKASGSHVPILLDHYDHHQQKQNHHHLEGLYNYPSSFDHAGSMHLPQLFSPESAVAASSFVSPHNINLNTMDIECSQNLLRLTSTAAVAAAAASGSCGLVQQQERSFISGGDWSFLDKLLASHQNLDVNHSASQTAKCNPSSSTQQLSNSHDHDHVGTSSSTQQRFPFQYLGCATDILKFSK*
Pbr010242.1	PpNAC68	-	Chr10	+	888261	889901	1640	Group 1	1G	MMAAGNGQLTVPPGFRFHPTDEELLYYYLRKKVSYEAIDLDVIREVDLNKLEPWDLKEKCRIGSGPQNDWYFFSHKDKKYPTGTRTNRATTAGFWKATGRDKAIHLTSSKRIGMRKTLVFYTGRAPHGQKTDWIMHEYRLEDDNITADQVQQEDGWVVCRVFKKKNHNRGYQPEFAHHQDHQDHDHFTNMKASGSHAPIVLDHHDYHQQKQNHHHLEGLYDYPGSFDHAGSMHLPQLFSPESAVAASSFVSPHNINLNTMDIQCSQNLLRLTSAAAAAAAAASGSCGLVQQQERSFISGGDWSFLDKVLASHQNLDINHSTSQTKCNPSSSTQQLSNSHDHDHVGTSSSTQQRFPFQYLGCGTDFLKFSK*
Pbr007809.1	PpNAC2	-	Chr1	+	1651180	1652869	1689	Group 1	1G	MAPENMSISVNGQSQVPPGFRFHPTEEELLQYYLKKKVSNQTIDLDVIRDVDLNKLEPWDIQEKCKIGTTPQNDWYFFSHKDKKYPTGTRTNRATAAGFWKATGRDKVICSNCRRIGMRKTLVFYKGRAPHGQKSDWIMHEYRLDDNNTSNCNITNVSTVMGEAAQDEGWVVCRIFKKKNLHKSLSSPILSSTTSSIITDTRSGQSLFDSCPDGALEQILQYMERTCKEEENEAYINNISTRFNLQPINTGISNTSNHNGFHERFSKRPTLDSPNSTSSQDCYQPNIHEEMMVTEKNNNQVSPFTDNHQNMDYDAHHMDSGLTSWAALDHLVASQLNGQTEASSQLACFSTDPHNTIVYDNNDHDHELQLPSTLRGSLSSSNKSYHATHHYNNSEIDLW…
Pbr038584.1	PpNAC46	-	Chr6	-	6384703	6386385	1682	Group 1	1G	MSDDQMSLSINGQSQVPPGFRFHPTEEELLHYYLRKKVAFERIDLDVIREVDLNKLEPWDIQERCKIGSTPQNDWYFFSHKDKKYPTGTRTNRATTAGFWKATGRDKIIYSGFKRIGLRKTLVFYKGRAPHGQKSDWIMHEYRLDESNTHETTVSSSMGESMTEDGWVVCRVFKKKNYQKALESPKASFSMDSSNNQMNGSRNDGVLDQILMYMGRTTCKLENHDQSLTMNNISERFMHLPRLESPTLPNLPAFDQERSFKACYSAIDDMFIETEPSSTNQPSNGCDNNDLVDDHEYPKTRLNDWATLDRLVASQLGQLNGQDPETPKHLSCFGDPNMAFCSSPHPNDQDNDVQLSYPYLRTSRSSDHQSEVYNNENDLWNFTKSSSSPSSSDPLCHLS…
Pbr018255.1	PpNAC82	-	Chr10	-	24100638	24102159	1521	Group 1	1H	MESCVPPGFRFHPTEEELVGYYLKRKINSLHIDLDVIVDIDLYKIEPWDIQARCRLGYSEQNEWYFFSHKDKKYPTGTRTNRATAAGFWKATGRDKAVLSKDNIIGMRKTLEEGWVVCRAFKKPSPSHRQGFEAWKHAYVRDHPSSSNFSSEIPMVINPNQGFHQSFGSEEDHFVSNNIFLGNQLMELPQLESPTISTSFVTKENVLRSNNISTDDYEAERSNNNSSNQHIDWRNLDNLLEVQLTDRASFSHPSLSSASQNYEQETQKNHLLGCFQDL*
Pbr018265.1	PpNAC83	-	Chr10	+	24265791	24267312	1521	Group 1	1H	MESCVPPGFRFHPTEEELVGYYLKRKINSLHIDLDVIVDIDLYKIEPWDIQARCRLGYSEQNEWYFFSHKDKKYPTGTRTNRATAAGFWKATGRDKAVLSKDNIIGMRKTLEEGWVVCRAFKKPSPSHRQGFEAWKHAYVRDHPSSSNFSSEIPMVINPNQGFHQSFGSEEDHFVSNNIFLGNQLMELPQLESPTISTSFVTKENVLRSNNISTDDYEAERSNNNSSNQHIDWRNLDNLLEVQLTDRASFSHPSLSSASQNYEQETQKNHLLGCFQDL*
Pbr040135.1	PpNAC81	-	Chr10	+	23586988	23588509	1521	Group 1	1H	MESCVPPGFRFHPTEEELVGYYLKRKINSLHIDLDVIVDIDLYKIEPWDIQARCRLGYSEQNEWYFFSHKDKKYPTGTRTNRATAAGFWKATGRDKAVLSKDNIIGMRKTLVFYKGRAPNGNKTDWIMHEYRLQTSEHAPPQASSSTSEMPSLNPKPEEGWVVCRAFKKPSPSHRQGFEAWKHAYVRDHPSSSNFSSEIPMVINPNQGFHQSFGSEEDHFVSNNIFLGNQLMELPQLESPTISTSFVTKENVLRSNNISTDDYEAERSNNNSSNQHIDWRNLDNLLEVQLTDRASFSHPSLSSASQNYEQETQNNHLLGCFQDL*
Pbr029416.1	PpNAC132	-	Chr15	-	18309478	18311963	2485	Group 1	1H	MESIESTVPPGFRFHPTDEELVGYYLRKKVASQKIDLDVIRDIDLYRIEPWDLQERCRIGYEEQNEWYFFSHKDKKYPTGTRTNRATMAGFWKATGRDKSVYDKAKLIGMRKTLVFYKGRAPNGQKTDWIMHEYRLESDENGPPQAKGWVVCRAFKKRISSQNKSIEGWDSSYFYEELNGLTSVADPTDYMRQPQSFLSQNFMCKQETEADSLNFLHSDPFVQLPQLESPSLPLIKRPTSMSLIYENNTELEDEQSIRGCNNAEKVTDWRALDKFVASQLSQEERYEGDGEASFGAHDESDMSLLLLQSSSARDDDDQVENKLNGFLNSSPDCDIGICIFEK*
Pbr022129.1	PpNAC133	-	Chr15	-	19189636	19192069	2433	Group 1	1H	MESIESTVPPGFRFHPTDEELVGYYLRKKVASQKIDLDVIRDIDLYRIEPWDLQERCRIGYEEQNEWYFFSHKDKKYPTGTRTNRATMAGFWKATGRDKSVYDKAKLIGMRKTLVFYKGRAPNGQKTDWIMHEYRLESDENGPPQAKGWVVCRAFKKRISSQNKSIEGWDSSYFYEELNGLTSVADPTDYMRQPQSFLSQNFMCKQETEADSLNFLHSDPFVQLPQLESPSLPLIKRPTSMSLIYENNTELEDEQSIRGCNNAEKVTDWRALDKFVASQLSQEERYEGDGEASFGAHDESDMSLLLLQSSSARDDDDQVENKLNGFLNSSPDCDIGICIFEK*
Pbr030767.1	PpNAC24	-	Chr4	+	7973432	7975079	1647	Group 1	1H	MNTLSSHVPPGFRFRPTDEELVDYYLRKKIALKPIDFDVIRDVDLYKIEPWDLEDLCKIGSGDQNEWYFFSHKDKKYPTGSRTNRATKAGFWKATGRDKAIYRGEKFLVGMRKTLVFYKGRAPNGQKSDWIMHEYRLETNENGTPQAKGWVVCRVFKKKLAAVSRMGDYESPDCYDQVSFLPQLDNPPRTSMSRTYASQNEQQLHYSQCKQEFDLLYNMPHHHHDSFLQLPQLESPKVPHQSATPYGNCVMQSSTLTQEEQFAQYISQQNLFKSSSSPSVHALDNNNDYLQAVDQVKDWRALDKYVASQLSHDQQDASKEVTNYSHAEEIFHVAEHINMLANDASRRPDNNNNIGQDYASTSTSTFQIDLWK*
Pbr019570.1	PpNAC27	-	Chr5	-	220731	222362	1631	Group 1	1H	MDTLSHVPPGFRFHPTDEELVDYYLRKKTASKPIDFDVVRDVDLYKIEPWDLEDLCKIGSGDQNEWYFFNHKDKKYPTGHRSNRATKAGFWKATGRDKAIYRGKLLVGMRKTLVFYKGRAPNGQKSDWIMHEYRLETSENGTPQAMRRTGDYESPNCYDQVPFMQQLDNSPRTSISHTYVSSQYQQQLHYSQCKPELDLQYNMPHHHHDSFLQLPQLESPKVPHQPATPYGNYVMQSSTLTQEEQLHYFRPQNPFNSSVSSSGHMHYNNTDYLQVVDQVKDWRALDKYVASQLSHDQQGASKEVTNYSNAQETFHVAEHINMLANEASRRPDYNNNGQEYYASTSTSSCQIDLWK*
Pbr015754.3	PpNAC1	-	Chr1	-	584417	585623	1206	Group 1	1H	METFSHVPPGFRFHPTDEELVDYYLRKKVTSRRIDLDVIKDVDLYKIEPWDLQELCRIGTEEQNEWYFFSHKDKKYPTGTRTNRATAAGFWKATGRDKAIYSKHDLIGMRKTLEEGWVVCRVFKKKIASMRIKMSENESPCWYDDQVSFMPELDSPGHNSSSMNMNMVPYHHLPNYPCKKELDHLPFQVPHEHFFQLPLLGSPKLVQSSSATAVSSSNSMAPHAYSIDINHTCTFQSSDQDQNFQGVVYGNSSNDDHQRAVDQLTDWRALDKFVASQLSQDDASKGNSYS*
Pbr012740.3	PpNAC184	-	scaffold195.0	-	522604	523810	1206	Group 1	1H	METFSHVPPGFRFHPTDEELVDYYLRKKVTSRRIDLDVIKDVDLYKIEPWDLQELCRIGTEEQNEWYFFSHKDKKYPTGTRTNRATAAGFWKATGRDKAIYSKHDLIGMRKTLEEGWVVCRVFKKKIASMRIKMSENESPCWYDDQVSFMPELDSPGHNSSSMNMNMVPYHHLPNYPCKKELDHLPFQVPHEHFFQLPLLGSPKLVQSSSATAVSSSNSMAPHAYSIDINHTCTFQSSDQDQNFQGVVYGNSSNDDHQRAVDQLTDWRALDKFVASQLSQDDASKGNSYS*
Pbr017517.1	PpNAC3	-	Chr1	-	7605600	7608223	2623	Group 1	1H	METFSHVPPGFRFHPTDEELVDYYLRKKVTSRRIDLDVIKDVDLYKIEPWDLQELCRIGTEEQNDWYFFSHKDKKYPTGTRTNRATAAGFWKATGRDKAIYSKHDLIGMRKTLVFYKGRAPNGQKSDWIMHEYRLETDENGAPQEEGWVVCRVFKKKIASMRNKMSEHESPCWYDDQVSFMPDLDSPGHNSSSMNMNMVPYHHLPSYPCKKELDHLPFPVPHEHFFQLPLLGSPKLLQSSSATAVSSSNSMAPHAYGIDINHACTFQPSDQDQNFHGVVYGNSSNDDHQRTVDQMTDWRALDKFVASQLSQDDASKGNSYS*
Pbr031752.1	PpNAC178	-	scaffold565.0	-	208971	210523	1552	Group 1	1H	METFSHVPPGFRFHPTDEELVDYYLRKKVTSRRIDLDVIKDVDLYKIEPWDLQELCRIGTEEQNDWYFFSHKDKKYPTGTRTNRATAAGFWKATGRDKAIYSKHDLIGMRKTLVFYKGRAPNGQKSDWIMHEYRLETDENGAPQEEGWVVCRVFKKKIASMRNKMSEHESPCWYDDQVSFMPDLDSPGHNSSSMNMNMVPYHHLPSYPCKKELDHLPFQVPHEHFFQLPLLGSPKLLQSSSATAVSSSNSMAPHAYGIDINHACTFQPSDQDQNFHGVVYGNSSNDDHQRTVDQMTDWRALDKFVASQLSQDDASKGNSYS*
Pbr006251.1	PpNAC37	-	Chr5	-	23233492	23234820	1328	Group2	2A	MEEVDQKMMSASDSNNMIYKDQDANMLPGYRFHPTDEELVRFYLRRKVENKPIRLDLIKHVDIYKYDPWDLPKESGDKESYFFCRRGRKYRNSIRPNRVTKSGFWKATGIDKPVYSVGDFHNCIGLKKSLVYYRGSAGKGTKTDWMMHEFRLPASSNNDTSIKNSTQEAEVWTLCRILKRDHTSCGKYTSNNWRMTTLNPKQSVASKTCSSESDATFGALAANDQSERSPLFNNVHTYVGNQFSLGWLSLNDDVNNPNSCMSFPNTPNEEMLTSNGNWDELRPMVDCVLNPSLLYSYM*
Pbr021393.1	PpNAC70	-	Chr10	+	2447544	2448939	1395	Group2	2A	MEVVNQKMMSTCDSNNMIHKDQDANMLPGFRFHPTDEELVRFYLRRKVENKPIRFDLIKHIDIYKYDPWDLPKASGSVGDKEWYFFCRRGQKYKNSIRPNRVTKSGFWKATGIDKPVYSVGDFHSCIGLKKSLVYYRGSAGKGTKTDWMMHEFRLSANSSNDTSGIKNSTQEAEVWTLCRIMKRNNTSSGKYTSNWHKTTLNPKQSVADSSSKTCSSESDTTFGALAAKDQSERSPLVHNDHIYEGNPFFRDQLSLKDEVIDPYSYISFPNSPNEYEMLTSNGNWDELRPMVDCVLNPSLLFSYS*
Pbr029623.1	PpNAC61	-	Chr9	+	13308991	13312285	3294	Group2	2A	MLPGFRFYPTDEELVGFYLKRKVEKRAIRMELIKQIDIYKYDPWDLPKASSVGDNECYFFCRRGRKYRNSVRPNRVTGSGFWKATGIDKPINSVKDPLECIGLKKSLVYYRGSAGKGTKTDWMMNEFRLPPSGHGKNAKFLKAKVDVTQEEAEVWTLCRIFKRIPSYRKYTPDCKESTTRQNPTDSSSKTCSFESGIYCSELHVGLEDSVFQRNERSKPIHVDEQVDETNHWLGGELDPIYDPTPFATTYSSFWNPGDGDFFTNGNWDELRPVVQLAVDPSSQVYDCRM*
Pbr002372.1	PpNAC143	-	Chr17	+	15375390	15377516	2126	Group2	2A	MLPGFRFHPTDEELVGFYLKRKVEKRAISMELIKQIDIYKYDPWDLPSKTPQGSRKVSSLGDKECYFFCRRGRKYRNSIRPNRVTGSGFWKATGIDKAIYSVKDPHECIGLKKSLVYYRGSAGKGTKTDWMMNEFRLPPNGHGKTTKFLNAKVDVTQEEAEVWTLCRIFKRIPSYKKYTPDCKESTTKQNPTDSSSKTCSLESGSYCSEIHFGLKDSVIQRIERPKPAHVDEANQWLVAVGELDSISYPTPFSTTYSTLTNLSDGDLFTNGNWDELRPVVQLAVDPSSQVYDCR*
Pbr041076.1	PpNAC33	-	Chr5	+	20857613	20860261	2648	Group2	2A	MDNTYYSPSNKDDHQYTDDEDDVQLPGFRFHPTDEELVDFYLRRKIQKKPISLELIKSIDIYKHDPWDLPKTAGDKEWYFFCKRGRKYKNSIRPNRVTGSGFWKATGIDKPIHSHGGESHACSGLKKTLVYYRGSAGKGSKTDWMMHEFRLPNSSSSNEHNNRSSNPKNMNTDPQQEAVSEKSA*
Pbr038694.1	PpNAC72	.	Chr10	+	8085398	8087468	2070	Group2	2A	MDSTYYSPSNKDDHQYTDDEDDVQLPGFRFHPTDEELVDFYLRRKIQKKPISLELIKSIDIYKHDPWDLPTAGDKEWYFFCKRGRKYKNSIRPNRVTGSGFWKATGIDKPIHSHGGEGHDCIGLKKTLVYYRGSAGKGSKTDWMMHEFRLPNPSSSNEYKNRSSNTKNMNTDPQQEAEIWTLCRIFKRNVSYKKYTPDWRYLSAAKRHPTDTANSKNFATNQQDHLDQSNTYISFGAPDICYEEKKPVVNHTNNTNNIINGNHQLHPHAVGQLSSNMQQPASTHPYMETFSNFSFQDLEDDLLNENWDELRSVVQQLAFDPTAFLV*
Pbr039096.1	PpNAC111	.	Chr13	-	2848449	2850308	1859	Group2	2A	MDERSDNIGGEKMDEVMLPGFRFHPTDEELVGFYLKRKGQQRPLSIELIKQLDIYKFDPWDLPKLAASGEKEWYFYCPRDRKYRNSTRPNRVTGAGFWKATGTDRPIYSSEGACSSSKCIGLKKSLVFYKGRAAKGVKTDWMMHEFRLPSLTDSLSPKRSSSFMDKTIPANDSWAICRIFKKTNSSNAHQRALSHHSWVSVLPETNTFGDHMLGSKGTHSTTHQHHEFSSESMSILTSKTDFSGNNNDIQISSTTSNISPLDIYPNPYKPVNPVMMGCNVKLPYQYFPISSHFPSGSSEYFSNPSFTFPSPLETSSGQSAPKCTVDVSSLLNMSSSMLGDYNGSNNVKGASTESTNFDFSTTNGGFSSMALPHHHEVMQGSNNNLGNVYDNIAGLIKNI…
Pbr019258.1	PpNAC64	.	Chr9	-	20921803	20923462	1659	Group2	2A	MEEKNEMERVDDVILPGFRFHPTDEELVGFYLKRKIQQRLLPIELIKQVDIYKYDPWDLPKLASTGEKEWYFYCPRDRKYRNSARPNRVTGAGFWKATGTDRPIYSSEGTKCIGLKKSLVFYRGRAAKGIKTDWMMHEFRLPSLSDSAPPKKFLDKSLPANDSWAICRIFKKTNSMAQRALSHSWASQFPEPTASNLFTQQFSSENMSCTTDMGSTMQFWNNNDLQQPSNTNFSAFDTLPYKPINPTVSKPSMFDGELPNGFMFSPVEMSGPMNSALIGDLSNPAGSIDFDGSQQQFTGFSISLQQQDQLQGNIGTSENEGGFRKNVSSSSTSQWGTSSVRSIGFPFSLASEDEAWKPTLPSDSPPCPSSYSTNKCYT*
Pbr032525.1	PpNAC144	.	Chr17	-	18260882	18262570	1688	Group2	2A	MEQKNEMEKVDDVMLPGFRFHPTDEELVGFYLKRKFQQRVLPIELIKQVDIYKYDPWDLPTTVTELVSCISSVQAELASTGEKEWYFYCPRDRKYKNSTRPNRVTGAGFWKATGTDRPIYSSEGSKCIGLKKSLVFYRGRAAKGIKTDWMMHEFRLPSLSNSVPPKKLLDKSLPANDSWAICRIFKKTNSMAQRALSHSWDSQFPEPTAAGLFTQQFSSEDMSCTTDMGSTMQFWNNNDLQQASNTNYSSFDTLPYKPINPTVSKPSMFDGEFPNSFMFSPAELSGTMNPALIDDLSNPAGSIDFDGSQQQFTGFSISLQQQDQMQGNTGTSENEGGFRKNMSSSSNSTSQWGSSSIRSIGFPFSLASDDESWKPTLPSYSPPYPSSYSTNKCYT*
Pbr033315.1	PpNAC77	-	Chr10	-	18193144	18194543	1399	Group2	2A	MAANTIDPDQQMTPEFELPGFRFHPTEEELLEFYLKSMVFGKRLRFDIIGFLNIYHHDPWDLPGLSKIGEREWYFFVPRDRKHGSGGRPNRTTETGFWKATGSDRKIVSLSNPKRIIGLRKTLVFYKGRAPRGSKTDWVMNEYRLPDNCQYLKDIVLCKIYRKATSLKVLEQMAAIEGDQIKNFHASPNSSPPPTSMDSISFCSQALQEDLTPQISTNHVVFKQEIEEAALVIAQEQKDENAMEIKGSPPPPMYNLPELQVPKYSMDWTQDTVWTQMNSPWLQNLTPLANILNF*
Pbr033203.1	PpNAC137	-	Chr15	+	43211428	43213781	2353	Group2	2A	MSHDDSNKADDHDHEHDEHVDEHEHDMVMPGFRFHPTEEELIEFYLRRKVEGKRFNVELITFLDLYRYDPWELPAMAAIGEKEWFFYVPRDRKYRNGDRPNRVTTSGYWKATGADRMIRSENFRSIGLKKTLVFYSGKAPKGLRTSWIMNEYRLPHHETERYQKGEISLCRVYKRAGVEDHPSLPRCLPASRASTSGSSVLVDQSMTMSDNKKQHTNNTNTIDTVMEKIQAFNEGQSQQIHHDHEHQMDQKISIETEGSSGNSDVTTVLGLSKYKVYHHGHHQRHNIESSTSTAAALGQLGTPTHPVDQEEGMPAFLHHLTNSRQVAANCYSGISSTGNSCAALFTGGSSSVSSSNMNAIDDLHRLLNYQPVHVQQQAAPNHYQQQQYVQHHLVQYYDH…
Pbr026635.1	PpNAC55	-	Chr8	+	3353327	3355504	2177	Group2	2A	MSHDDSNKADHDHEHEHDEYVDEHEHDMVMPGFRFHPTEEELVEFYLRRKVEGKRFNVELITFLDLYRYDPWELPAMAAIGEKEWFFYVPRDRKYRNGDRPNRVTTSGYWKATGADRMIRSENFRSIGLKKTLVFYSGKAPKGIRTSWIMNEYRLPHHETERYQKGEISLCRVYKRAGVEDHPSLPRCLPASRASTSRSSVLVAQSTTRSDNKKQHTNNINTVDSVIEKLQAFNEGQSQQIHHDHEHQMDQKMNIETEGSSRNSDVTTVLRLSKHKAYPQGHHQHHNIESSTAAALGQPGAPTHPVDQEEGMAAFSHHSANSKQSAANCSSVISSTGNSCAALFTSGSSSVLSSNMNAIDDLHRLLNYQPVNVQQQAASNHHQHQQYVNHHLVQYYDHH…
Pbr033196.1	PpNAC136	-	Chr15	-	42989452	42991664	2212	Group2	2A	MSHDDSNKADDHDHEHDEHVDEHEHDMVMPGFRFHPTEEELIEFYLRRKVEGKRFNVELITFLDLYRYDPWELPAMAAIGEKEWFFYVPRDRKYRNGDRPNRVTTSGYWKATGADRMIRSENFRSIGLKKTLVFYSGKAPKGLRTSWIMNEYRLPHHETERYQKGEISLCRVYKRAGVEDHPSLPRCLPASRASTSGSSVLVDQSMTMSDNKKQHTNNTNTIDTVMEKIQAFNEGQSQQIHHDHEHQMDQKISIETEGSSGNSDVTTVLGLSKYKVYHHGHHQRHNIESSTSTAAALGQLGTPTHPVDQEEGMPAFLHHLTNSRQVAANCYSGISSTGNSCAALFTGGSSSVSSSNMNAIDDLHRLLNYQPVHVQQQAAPNHYQQQQYVQHHLVQYYDH…
Pbr008465.1	PpNAC60	-	Chr9	-	673756	678316	4560	Group2	2B	MAPVSLPPGFRFHPTDEELVAYYLKRKINGRKIELEVIPEVDLYKCEPWDLPGKSLLPSKDLEWYFFSPRDRKYPNGSRTNRATKAGYWKATGKDRKVNSQTRAVGMKKTLVYYRGRAPHGIRTDWVMHEYRLDERECETAQGLQVQDAYALCRIFKKTATGPKIGEHYGSTSTTNYQLTSDHSSSVNELYSDGGRCEDFESSSYPMQMHNACSSSPNFVHKNSLDEMGRKRDGKWTQFLSKEAFDCSSSFSPFPNHENISHPPSKVDIALECARLQHRLSLPPLEVEDFPQVGLTDFKTKQYSNPALDTTSTETDALQEILSVAHVSQEMVNQSSNLVDQTWGGNYAPPANDFSFMVDRDAHYNQITDHLNSMRYVDKKTWGNSYTRSIEIGDLKDDF…
Pbr008456.1	PpNAC59	-	Chr9	+	468581	473151	4570	Group2	2B	MAPVSLPPGFRFHPTDEELVAYYLKRKINGRKIELEVIPEVDLYKCEPWDLPGKSLLPSKDLEWYFFSPRDRKYPNGSRTNRATKAGYWKATGKDRKVNSQTRAVGMKKTLVYYRGRAPHGIRTDWVMHEYRLDERECETAQGLQVQDAYALCRIFKKTATGPKIGEHYGSTSTTNYQLTSDHSSSVNELYSDGGRCEDFESSSYPMQMHNACSSSPNFVHKNSLDEMGRKRDGKWTQFLSKEAFDCSSSFSPFPNHENISHPPSKVDIALECARLQHRLSLPPLEVEDFPQVGLTDFKTKQYSNPALDTTSTETDALQEILSVAHVSQEMVNQSSNLVDQTWGGNYAPPANDFSFMVDRDAHYNQITDHLNSMRYVDKKTWGNSYTRSIEIGDLKDDF…
Pbr012639.1	PpNAC141	-	Chr17	-	4635817	4640017	4200	Group2	2B	MAPVSLPPGFRFHPTDEELVAYYLKRKINGRKIELEVIPEVDLYKCEPWDLPGKSLLPSKDLEWYFFSPRDRKYPNGSRTNRATKAGYWKATGKDRKVNSQTRAVGMKKTLVYYRGRAPHGIRTDWVMHEYRLDERECETAQGLQVQDAYALCRIFKKTATGPKIGEHYGSTSTTSYQLTSDHSSSVNELYSDGGRCEDFESSSYPMQMNNACSSSPNFVHTNSLDDMGRKRDGKWTQFLSKDAFNCSSSFSHISTHGNIPYPPSKVDIALECARLQHRLSLPPLEVEDFSQVGLTDFKTMQYSNPAPDTTNTETDALQEILSVAHVSQEMINQSSNLVDQTWGGNYAPPANDFSFMVDRDAQYNQITGHMNSMRYVDDKTWGNSYTRSIEIGDLEDDF…
Pbr002548.1	PpNAC36	-	Chr5	+	22066784	22069872	3088	Group2	2B	MAPMSLPPGFRFHPTDEELVAYYLDRKINGRTIELEIIPEVDLYKCEPWDLPDKSFLPSKDMEWYFYSPRDRKYPNGSRTNRATRAGYWKATGKDRAVSSQSRAVGMKKTLVYYRGRAPHGIRTNWVMHEYRLVDSVCANASSSLKDSYALCRVFKKTIQMPQNNKEEKPVGINNADKDSIWVSNEQLFGKENSGINEGASRGIETDQDGNYSNHDYPKFPSDTSSSDLTQGTPTENGIADDLQAPFTSDEANSSADLYSFGVHCSSDLIQETYIPHNTSVLNSYQFPYPPLQLEDFPQINLAAETKTAKPEIIDEYMLYDKFKGYMNGTFEEIFSLCSSQDNSVALSMQD*
Pbr031373.1	PpNAC69	-	Chr10	-	1469138	1473249	4111	Group2	2B	MAPMSLPPGFRFHPTDEELVAYYLDRKINGRTIELEIIPEVDLYKCEPWDLPDKSFLPSKDMEWYFYSPRDRKYPNGSRTNRATRAGYWKATGKDRAVNSQRRAVGMKKTLVYYRGRAPHGIRTNWVMHEYRLVNSVCGNASSSLKDSYALCRVFKKTIQMPKSNKEYTPIGINNADNDSIWVSNEQLLGEDTSGINEGASRGIETDQDENYSNHDHPKFLSDTSSSDLTQGTPTETGIADDLQAPFASDEANSSADLYSFGVHCSSDPLQETYIPPNASSLNTYQFPYPPLELEDFPQINLAAETNTAKPEIIDKYMSYDKFKDYMNGTFEEIFSLCSSQDNSVPLSLQD*
Pbr031807.1	PpNAC67	-	Chr10	-	243640	247750	4110	Group2	2B	MAPMSLPPGFRFHPTDEELVAYYLDRKINGRTIELEIIPEVDLYKCEPWDLPDKSFLPSKDMEWYFYSPRDRKYPNGSRTNRATRAGYWKATGKDRAVNSQRRAVGMKKTLVYYRGRAPHGIRTNWVMHEYRLVNSVCGNASSSLKDSYALCRVFKKTIQMPKSNKEYTPIGINNADNDSIWVSNEQLLGEDTSGINEGASRGIETDQDENYSNHDYPKFLSDTSSSDLTQGTPTETGIADDLQAPFASDEANSSADLYSFGVHCSSDLLQETYIPPNASSLNTYQFPYPPLELEDFPQINLAAETNTAKPEIIDEYMSYDKFKDYMNGTFEEIFSLCSSQDNSVPLSLQD*
Pbr023084.1	PpNAC182	-	scaffold352.0	+	301146	303121	1975	Group2	2B	MGGASLPPGFRFHPTDEELVGYYLHRKVEGLQFELEVIPVIDLYKFDPWELPEKSFLPRRDMEWFFFCPRDRKYPNGSRTNRATKAGYWKATGKDRKVVCQSDVTGYRKTLVFYRGRAPLGDRTDWIMHEYRLTDDLAPGPSGHQGVFALCRVVKKNEHAQKTHDSHEGPKAKGFGSALSNKEDMTSIRISTDPLSISADILHSNCLNNESHYSSRATSPYEVNPMAEFEPALGETNYADLWVSPDLILDSSKDYPQLQEAMPDYFQQYEFPNTMTLLQSYEPRESPSSSYSNFTGDLEMVDDVHQIGGMSPFSGHTDYVGYYGNEEMQFEGSETRDRQALICRQVSADGSLGELGGLWLQEDNMVIVM*
Pbr020929.1	PpNAC50	-	Chr6	+	20523203	20525176	1973	Group2	2B	MGGASLPPGFRFHPTDEELVGYYLHRKVEGLEFELEVIPVIDLYKFDPWELPEKSFLPRRDMEWFFFCPRDRKYPNGSRTNRATKAGYWKATGKDRKVVCQSDVTGYRKTLVFYRGRAPLGDRTDWIMHEYRLTDDLALGPSGHQGVFALCRVVKKNEHAQKTHDSHEGPKAKGFGSALSNKEDMTSRRISTDPLSISADILHSNCLNNESHYSSRAASPYEVNPMAEFEPALGETNYADFWVSPDLILDSSKDYPQLQEAMPDYFQQYEFPSTMTLLQSYEPRESPSSSYSNFTGDLEMVDDVHQIGGMSPFSGHTDYVGYYGNEEMQFEGSETRDRQALICRQVSADGSLGELGGLWLQEDNMVIVM*
Pbr030882.2	PpNAC28	-	Chr5	+	1733149	1738800	5651	Group2	2D	MVTEDDPAALFCDGHFAAPGFRFHPTDEELVLYYLKRKICKKRLKIDVIAETDVYKWDPEELPELSLLKTGDRQWFFFSPRDRKYPNGGRSSRATRHGYWKATGKDRNIVCYSRSVGLKKTLVYYKGRAPSGERTDWVMHEYTMDEEELKRCQNVQQYYALYKVYKKSGPGPKNGEQYGAPFREEDWVDDESPVIKTSADCQISVKEAVDVVSIDNVKGNGEVHYAPDDIEEFMKQMADEAVLPQMNGYGYTAPQVVSEEDTQSGLVDLYSREVFSPELIKEFNPNVQQCYVKANFDFTQSATSQMQLHEASEVTTAVPDIYEHGPPVLHEEDFLEMDDLLGPEPTVPNTLNPVDDLQFGELDGLSEFELYHDAAMFLHDLGPVDEGNVSHHQYMNSQG…
Pbr013502.1	PpNAC4	-	Chr1	-	10304979	10308068	3089	Group2	2C	MLVADMETLSMDSLPLGFRFRPTDEELIDYYLRSKINGNHGQVAVIREIDVCKWEPWDLPGLSVIQTTDPEWFFFCPQDRKYPNGHRLNRATIKGYWKATGKDRQIKSDKILIGMKKTLVFHTGRAPKGKRTNWVMHEYRTTQKELDGTNPGQSSFVLCRLFKKQDETIEDSNFDEAEPTVSSSTAALSSPQDVQSDHAPLPTSPSLERQDERPLTKVECTSADNCNAMGSDTLPPLPPIEFPSNNCSGYDAEDQLHMPLGELNMFYDHPQEPLFSPLHSQMHAELGYYGRNDFSPPDDQDTYVCEFLSSIFNSSGEQIDVDGRAAELPFEPELQNPVQPEGNIDRNGPSPLMSIPENYGQSSRSQVTSNHLNAMINCDAAHLNAIISRDAGTEIRLRP…
Pbr040028.1	PpNAC54	-	Chr7	-	14744460	14747527	3067	Group2	2C	MEVLSMNSLPLGFRFRPTDAELIDYYLRSKINGNHRQVAVIREIDVCKREPWDLPDLSVIQTTDPEWFFFCPQDRKYPNGHRLNRATIKGYWKATGKDRQIKSDKILIGMKKTLVFHTGRAPKGKRTNWVMHEYRTTQKELDGTNPGQSSFVLCRLFKKQDETIEDSNFDEAEPTVSSSIAVASSPLDVQSGLAPVPTSPSFERPDEKPLTKVECTFADSGNAMASDTLPPLPTIEFPSNSCDGYDAEGQLNMPLGELDMFYDPPQQPLFSPLHSQMHAELGYYGRNDFSNVHQGVTFPHGTNEQDAYVSEFLSSILNSSGEQIDVDASAAEVQFLKELQNDVQPGENIVRNDPSLLMSIPEDYGQSSRSEVTSNHLNAIINRDAGTGIKLRARQTQNP…
Pbr038615.1	PpNAC47	-	Chr6	-	6636057	6643262	7205	Group2	2C	MGGEKESENGELLDLEKQQLGGGGPETSSLPSLATVDTVLPLQQVVVSGGASSEVHEPPTVTATVNFSEEEKDEVLIDLGCQCRGGLAKSHRSCIDAWFRSRGSNKCEICQGVAANVASPEAQPTASYWVWRVDSSYRSQNRDRGCVSPLYVAFSILIGGLLLDVLISVTLGVSALPINIIIGIIVVLGLGTALRLALEFFHEWSVRRVVRRVDASHTNVPLGYHPMAELSMESLPLGFRFRPTDEELINHYLRLKINGRDSEVRVIPEIDVCRWEPWDLPKLSVIKSDDQEWFFFCPRDRKYPNGHRSNRATDAGYWKATGKDRTIKSRQCKSASNSNGQVGMKKTLVFYRGRAPKGERTSWIMHEYRATQKELDGTGPGQGAFVLCRLFHKPEEKAD…
Pbr017914.1	PpNAC94	-	Chr11	-	16224220	16228396	4176	Group2	2C	MFPGFRFSPTDEELISYYLKNKLEGPVPGKGVEVISEVDICNFEPWDLPAKSVIQSENEWFFFSPRGRKYPNGSQSRRATEFGYWKATGKERNVKSSSNIIGTKRTLVFHIGRAPKGERTEWIMHEYCINDKPQDSMVVCRLRKNSEFCLNDTTNQGCSSRTPLSTMQNDGNAVSEIGNDQGDKAVECNSKKSTSSHDSHSIEQIDSASDSYPKPVTDATQTDSNGHQKGSYDEDLYAEILNDDIIKLDESSVPAAHMMPVVANNSDAEHQSQQHMQATLSQAVPFQGTANRRIHLRKRKEKFCAESQKSSTSEQSRKALVNWMDDRLMLLYVFFVFLVLLAVFLSNFCFPDVAGSVSARVGKILASQKHHM*
Pbr032164.1	PpNAC95	-	Chr11	+	16621298	16625525	4227	Group2	2C	MGAVSKEAQLSIAASSMFPGVRFSPTDEELISYYLKNKLEGPVPGKTVEVISEVDICNFEPWDLPDGRIVCRVTKNPAKWAFLSSVPPREMIISLGVRRREMINLKDGVIYSKPSSPKQQNLSGSKSVIQSENEWFFFSPRGRKYPNGSQSRRATEFGYWKATGKERNVKSSSNIIGTKRTLVFHIGRAPKGERTEWIMHEYCINDKPQDSMVVCRLRKNSEFRLNDTTNQGCSSRTPLSTMQNDGNAVSEIGNDQGDKAVECNSKKSTSSHDSHSIEQIDSASDSYPNPVTDAMQTDSNGHQKGSYDEDLYAEILNDDIIKLDESSVPAAHMMPVVANNSDAEHQSQHHMQATLSQAVPFQGTANRRIHLRKRKEKFCAESQNSSNSEQSRKALVNWM…
Pbr030459.1	PpNAC29	-	Chr5	-	2117703	2121125	3422	Group2	2D	MGKGKSLMPPGFRFSPTDVELVQYYLKRKVMGKRLRYNFVAEVDIHKYAPWDLPGKSSWQSGDLKWYFFCPTERKYPTGVRTKRTTECGYWKATGIDRSVLYNGEVAGKIKTLVFHTGRAPKGDRTDWVMHEYRLESKDLANQGVPQESYVLCTIFQKEGPGPRNGAQYGAPLMEEDWSDDEAENCSEVVPHANMPVPNLVLPSDYNSSITTSMYTHDGTRIGPSSESCISDVVPLSCNVSQLVSSNHATVEEPHTSEDDILSMLACFSEESPSLFKENEKNEELGNVIPIGNASATPHLVINDTYDNLGDLGKAARVGEEGCSFSSLPNSVCAPGQIPLGDDEQYLELDDLGEPLNYRDSTYTQPPSMFGQPHASLGETSFQGEDQLNVFDNVNF*
Pbr019487.1	PpNAC80	-	Chr10	+	23025417	23027448	2031	Group2	2D	MGKGKSSLSPGFRFSPTDVELVQYYLKRKVMGKRLPYNFVAEVDIHKYAPWDLPEKSTWQSGDLKWYFFCPTERKYPTGARAKRTTECGYWKATGNDRSVLYNGEVAGKIKTLIFHTGRAPKGERTDWVMHEYRLESKDLANRGVPQESYVLCTIFQKEGPGPKNGAQYGAPLMEEDWSDDEAENCSEAVPHANMREPNLVLPSNYNGSITTSTYSHESIHIRPSSESCISDAVPLSCHVPQLVSSNHATVEEPHTSNDDDILSILACFSEESPSLIKENEKNEELGNVVPIGNDSAAPHVVSDDVYVALGDLGKVARVGEDGCSFSSLPNSVCATGQMPLGDDGQYLELDDLGEQFNYHDSTHTRPPMFGEPQTLMGEMPFQDETS*
Pbr032825.1	PpNAC25	-	Chr4	-	11405952	11409077	3125	Group2	2D	MGKMFKAPGFRFKPTDVELLKYFLKRKLIGKRLHVKVISEVDVYKHDPWDLPDKSGWDSGDLKWYFFCPREKKYARGNRIQRATVGGYWKTTGKDRSVLCSGAVVGWIKTLIFHTGRAPHGDRTDWVMHEYRLEDQGLADRGVPLDSYVLCMIFQKEGLGPRNGAQYGKPFNEEDWSDDEVAEGSQDANTPGPYLGLPCSENSPIATNTHSLEDVGIGPPSGSCISDILPQSCKVLQPVSSNYVTMEKSHASHGDDIPPTFDYSREENTFFMSENGKSMAEIHSEAVPNESMPTPNHVLPSNHNGFACTSAFFSERIGIGPSESLMSDIEPPHYNVLQLETGNYVTTEKAHMSDGDILSMFDYFTEESTLYMYGNDKIETGGCLETVLSANIPEPGQML…
Pbr040795.1	PpNAC52	-	Chr7	-	4240087	4244885	4798	Group2	2D	MARGKENSLAPGFRFHPTDEELVWYYLKRKVSGKNFRFDPISVIDIYKTEPWDLPGKSKLKTRDLEWYFFSFLDKKYGNSSRTNRATEKGYWKTTGKDRPIKHNSRDVGMKKTLVFHSGRAPTGARTNWVMHEYRLSNEELEKAGIQQKDPYVLCRIFQKSGTGPKNGEKYGAPVMEEEWDDDDVTCVPGEEAAANVVAVSEEPDNEAMDVNNGAYVEAFDLDQNLDTGILSESALPPLNFYHGETSNYIEHYGDFVEDDTKAVMGTGETSEYCEHQMFFGYPEHYETVGNPVKNEYITSQNPEDLKFVDLTEHYEADARPVKDECFLEPSDGANPSVVNYSLNEPYLDATENKPFGDGLFLETNDLSNPVESTAGFDMLDEYLTYFDANDDISQYIDF…
Pbr041159.3	PpNAC153	-	scaffold924.0	+	25492	29798	4306	Group2	2D	MARGKENSLAPGFRFHPTDEELVWYYLKRKVSGKNFRFDPISVVDIYKIEPWDLPGKSKLKTRDLEWYFFSFLDKKYGNSSRTNRATEKGYWKTTGKDRPVKHNSRDVGMKKTLVFHSGRAPTGARTNWVMHEYRLSNEELEKAGIQQVWIFVDVAIVLLAFYDIGIDCWVCCGGWVQKDPYVLCRIFQKSGTGPKNGEKYGAPVMEEEWDDDDVTGVPGEEAAANVVVLSEEPHVEAIGVNDGAYVEAFDLDQNLDTGIPSESAPPPSNFYYGETSHYFEHSGDFVEDDTKAVIGTGETSEYCGDQMFFNYPEHHETVGNPVKNEYMTSQSPEDLKFVDLPEHNEADAKSVKDECFLEPSDDANPAVVNYSLNEPYLNATENTPIGDGLFLEANDLSN…
Pbr040796.1	PpNAC53	-	Chr7	-	4248665	4254408	5743	Group2	2D	MGREADLQIIASAAADVAVAAPLVPPTLPPAPTALAPGFRFHPTDEELVIYYLKRKVCRKPFKFNAISEVDIYKSEPWDLADKSSLKSRDQEYYFFSALDRKYGNGARMNRATNQGYWKATGNDRAVKHNDIVVGMKKTLVFHSGRAPDGKRTNWVMHEYRLVDEVFEKAGLGAIQDAFVLCRVFHKSNIGPPNGHRYAPFVEEEWDDDDKLTLVPGQETRTVAVVSRDAFVVGNGHAACSEQNDYADGSEQKVHAARSEQNGLAAYIRGNGHAAYTGGNGHAAHIGGNGHAVCIGGNGQAAYNGENGHGTSVEGNGHGTSMEGIAHGTSVEGTGHGTSVKGSGRSTSVEGGGRGTYVERNGHGTSVEENDHGISVEENGHGISVEGNIVEGIGHGAII…
Pbr041158.1	PpNAC151	-	scaffold924.0	+	10624	17141	6517	Group2	2D	MGREADLQIIPSAAAAVIAVAAPIDPPTPAPAPTALAPGFRFHPTDEELVIYYLKRKVCRKPFKFNAISEVDIYKSEPWDLADKSSLKSRDQEYYFFSALDRKYGNGARMNRATNQGYWKATGNDRAVKHNDINVGMKKTLVFHSGRAPDGKRTNWVMHEYRLVDEVFEKAGLGAIQDAFVLCRVFHKSNIGPPNGHRYAPFVEEEWDDDDKLTLVPGQETRSVAVVSRDAFVVGNGHAACSEQNDYAARSEQKVHAARSEQKVHAARSEQNDYVARSEQKVHAARSEQNDYVARSEQKVHAARSEQNDYAAHSEQKVHAARGEQNGHAAYIKGNGHATYIGGNGHAGYIGGNGHAAYIGGNGHAAYIGGNGQAAYNGENGHGTSVERNGHGISMEGID…
Pbr034410.1	PpNAC44	-	Chr6	-	5117777	5118670	893	Group3	3A	MDKFKFVGNGMIRLPPGFRFQPTDEELVFQYLRCKVFSCPLPASIIPEINVCMYDPWDLPGNSEQERYFFSNKESKYRNGNRANRVTGSGYWKATGADKKIVSSRRNHIVGKKKTLVFYRGKSPHVSKTDWVMHEYCLVNTETTASIHTTENALTPKGNWVLCRVFSKKRSGKIDEEIVVNYNSIEVNNNANPASSSSSCSSSTGITEVTSPSKECGEEISSCRKFDHVN*
Pbr034417.1	PpNAC45	-	Chr6	+	5219400	5220293	893	Group3	3A	MDKFKFVGNGMIRLPPGFRFQPTDEELVFQYLRCKVFSCPLPASIIPEINVCMYDPWDLPGNSEQERYFFSNKESKYRNGNRANRVTGSGYWKATGADKKIVSSRRNHIVGKKKTLVFYRGKSPHVSKTDWVMHEYCLVNTETTASIHTTENALTPKGNWVLCRVFSKKRSGKIDEEIVVNYNSIEVNNNANPASSSSSCSSSTGITEVTSPSKECGEEISSCRKFDHVN*
Pbr001259.1	PpNAC174	-	scaffold1024.0	+	122328	123515	1187	Group3	3A	MDKFKFVGNGMIRLPPGFRFQPTDEELVFQYLRCKVFSCPLPASIIPEINVCMYDPWDLPGNLEQERYFFSNKESKYRNGNRANRVTGSGYWKATGADKKIVSSRRNHIVGKKKTLVFYRGKSPHVSKTDWVMHEYCLVNTETTASIHTTENALTPKGNWVLCRVFSKKRSGKIDDEIVVNYNSIEVNNNANPASSSSSCSSSTGITEVTSPSKECGEEISSCPKF*
Pbr027119.1	PpNAC119	-	Chr14	-	12959926	12961050	1124	Group3	3A	MDKFNFPRNGMTRLPPGFRFQPTDEELVFQYLRCKVFSCPLPASIIPEINVCLYDPWDLPGDLEQERYFFSNRESKYRNGNRANRVTSSGYWKATGVDKKIVSSRKNNIVGKKKTLVFYKGKSPNVSKTDWVMHEYCLVNAETAASIHTTENALTPKGNWVLCRVFLKKRSGKTDEEIMVNYNGIRVCDNASPVSSSSSCSSS*
Pbr026949.2	PpNAC113	-	Chr13	+	6138099	6139243	1144	Group3	3A	MERISFVKNGVLRLPPGFRFHPTDEELVLQYLRRKAYSCPLPASIIPEVDVCKADPWDLPGDCEQERYFFSTREAKYPNGNRSNRATCSGYWKATGLDKQIVTCRGGQVVGMKKTLVFYRGKPPHGTRTDWIMHEYRLVLPENPASIAAPEKNSTHSPVVPMDNWVLCRIFLKKRGGKNEEEQVQQPSFNVRKPKNSRPVFYDFMTKDRENLSLAPCSSSSGSSGITDVVSSEQVDNDHGESSSCNSLGLIRRKQ*
Pbr004500.1	PpNAC170	-	scaffold1208.0	+	92224	93041	817	Group3	3A	MERINFVKNGVLRLPPGFRFHPTDEELVLQYLRRKVYSCPLPASIIPEVDVCKADPWDLPGDCAQERYFFSTREAKYPNGNRSNRATGSGYWKATGLDKQIVTCRGGQVVGIKKTLVFYRGKPPHGTRTDWIMHEYRLVLPENPASVAPPEKNATQVSFLFYLVLFQ*
Pbr016935.1	PpNAC117	-	Chr14	-	4265795	4268268	2473	Group3	3B	MKNPESRLPPGFRFHPTDEELILHYLIKKVASTPLPVSIIAEVDIYKFDPWELPAKAAFGEKEWYFFSPRDRKYPNGARPNRAAASGYWKATGTDKTIVAPSGGRQNVGVKKALVFYKGRPPKGIKTNWIMHEYRLPESPNNYTTTTNHHRAMKLNDLSMRLDDWVLCRIYKKSNVVTSAAALPNDQDQDVQGEEDFLHDILLPSLKSPFPILDHNMMSTSTTSSLKPQKSCSFSNLLDAMDCSLLTSILADGQYYIPTGTGLQSTTPNKFSYSCTGSTSTGLDPLPLFNTNISSNRSHLFQTLPQYNGLNLPSSAPSTENRLKRQHSITDDRGMLLYPSKKDVNSNCSFSNTANSFLNQQLLLSNPRFHFQE*
Pbr007673.1	PpNAC109	-	Chr12	-	22280124	22281778	1654	Group3	3B	MKNPESRLPPGFRFHPTDEELILHYLVKKVASTPLPVSVIAEVDIYKFDPWELPAKAAFGEKEWYFFSPRDRKYPNGARPNRAAASGYWKATGTDKTIVAPSGGGQNVGVKKALVFYKGRPPKGIKTNWIMHEYRLPENPNNHTTTNHHHRVMKLKDLSMRLDDWVLCRIYKKSNVGTSAVALPSDQNQEVQEEEDFLHDILSPSLKSPFTGLDHNMMSTSNTSSLKPQKSCSFSNLLDAMDYSLLTSILADGQYSIPTGTGFQSTTPNKFSYSCTGSSSIGLDPQLLFNTDISSSSHLLQTLPQYNGLNLPSSAPSTENRLKRQHSITDDRGVLLCPSKKYVNSNCSFTNTANSFLNQQLLLSSPSFHFQE*
Pbr038565.1	PpNAC155	-	scaffold809.0	+	31201	33032	1831	Group3	3B	MKNPESRLPPGFRFHPTDEELILHYLVKKVASTPLPVSVIAEVDIYKFDPWELPAKAAFGEKEWYFFSPRDRKYPNGARPNRAAASGYWKATGTDKTIVAPSGGGQNVGVKKALVFYKGRPPKGIKTNWIMHEYRLPENPNNHTTTNHHHRVMKLKDLSMRLDDWVLCRIYKKSNVGTSAVALPSDQNQEVQEEEDFLHDILSPSLKSPFTGLDHNMKSTSNTSSLKPQKSCSFSNLLDAMDYSLLTSILADGQYSIPTGTGFQSTTPNKFSYSCTGSSSIGLDPQLLFNTDISSSSHLLQTLPQYNGLNLPSSAPSTENRLKRQHSITDDRGVLLCPSKKYVNSNCSFTNTANSFLNQQLLLSSPSFHFQE*
Pbr024863.1	PpNAC9	-	Chr3	-	3701571	3703005	1434	Group3	3B	MESTDSSAGSQQKQQQQQQPQPQPPPPQPNLPPGFRFHPTDEELVVHYLKKKATSAPLPVAIIAEVDLYKFDPWELPAKATFGEQEWYFFSPRDRKYPNGARPNRAATSGYWKATGTDKPVLTSGGTQKVGVKKALVFYGGKPPKGIKTNWIMHEYRLADNKPNNKPPGCDLGNKKNSLRLDDWVLCRIYKKNNTHRPMDHEREDSMEDIMGPLMPPSISHVGHHQNMKLHFPKSNSSYGPPFMENDQIFFDGIMSSTDGSASTHQLQLKRPIVPSLYWNNQEDDQTAADPSSSKRIQLHQLDNGTNSYGDGINGGSTNNNSTSIANLLSQLPRTPPLHQHAVLGSLGDGIYRTPYQLPGMNWYSESNLG*
Pbr022333.1	PpNAC87	.	Chr11	-	5941669	5943564	1895	Group3	3B	MESTDSSTGSQQEQQQPPQPPPPPQPNLPPGFRFHPTDEELVVQYLKKKVTSAPLPVSIIADVDLYKFDPWELPAKATFGEQEWYFFSPRDRKYPNGARPNRAATSGYWKATGTDKPVLTSGGIQKVGVKKALVFYGGKPPKGIKTNWIMHEYRLADNKPNNKPPGWDLGNKKNSLRLDDWVLCRIYKKNNTHSPMDHEREDSMGDIMGPLMPPSMTHVGHHQDMKLHLPKSNLSYGPPFMENDQIFFDGIMSSTDGSASTPQLPLKRPIVPSLYWNNQEEDDQTAADPSSSKRIQLHQLDTGTNSNGDGINGGATNNNSTSIANLLSQLPQTPSLHEHAVLGSLGDGLFRTPYQLPGRNWYSDSNLG*
Pbr000315.1	PpNAC40	-	Chr5	+	26300223	26302713	2490	Group3	3B	MESTDSSSGSPHPQLPPGFRFHPTDEELVVHYLKKKAASIPLPVTIIAEVDLYKFDPWELPSKATFGEQEWYFFTPRDRKYPNGARPNRAATSGYWKATGTDKPILTSIGNHNVGVKKALVFYGGKPPKGIKTNWIMHEYRLINNTTTANMSFSTTKPSDAANKKASLRLDDWVLCRVYKKNNAQRPTMSMEGDHFLHKAEDSNSSMEEGMFLHPSILPTQKPPPFPPPLSSKLPTTNYTALLESDYHESFFEGILSSSDHQQGSHSHHHDHDHDQFGAISTSSSKTSIPLKRQLSSPFWNDVGSIGSAAAATTTSSSKRFQADLNSENNSFVSLLNQMPQGTAPFYPNPALLGSLGDEVLRPQFQLPSMNWNS*
Pbr027956.1	PpNAC130	-	Chr15	+	10808381	10809905	1524	Group3	3D	MSRGGDEQQLELPPGFRFHPTDEELVNHYLCRKCASQPLAVPIIREIDLYKFDPWQLPEMALYGEKEWYFFSPRDRKYPNGSRPNRAAGTGYWKATGADKHIGKPKALGIKKALVFYAGKAPKGIKTNWIMHEYRLANVDRSAATAKKNQKLRLDDWVLCRIYNKKGSIEKYNVTTKMTKYPEISDEQKPDMTLMPPPPQAASNTHHMMDSSMDSVPRLPQTTTDYSSCSEHVLSPEVAWEKEVQSELKWTNELENSFNTLDNQFLNYMDGFSDIMDPFGGQLQMEQQPPYQLQDMFSYLHAQL*
Pbr020642.1	PpNAC92	-	Chr11	-	10792858	10795240	2382	Group3	3D	MSSADLQLPPGFRFHPTDEELVKHYLCRKCASQPISVPIIAEIDLYKYDPWELPGLALYGEKEWYFFSPRDRKYPNGSRPNRAAGSGYWKATGADKPIGHPKPVGIKKALVFYAGKAPRGEKTNWIMHEYRLADVDRSPRKKNSLRLDDWVLCRIYNKKGTVENQQPQQQQEQQRTASRNASSGSEFEDRKPDNLRCPPPPASVVPSRHVSDYVYFDNSDSVPKLHTDSSCSEQVVSPELACEVQSEPKWKEWEKALEIPYSYMDTTVENGFGAQFQSGNEMSPLQDIFMYLQKPY*
Pbr042171.1	PpNAC154	.	scaffold972.0	+	26463	27033	570	Group3	3D	MSSVDFQLPPRFRFHLTDEELVKHYLCQKCVSQPISVLIIGEIDLYKYDPRELPGLALYGEKEWYFFSPRDRKYPNSSRPNRAAGSGYWKATGVDKPIGHPKSLGIKKALVFYAGKAPPDEKTNWILHEYRLADVDRSPRKKNSLRVYTLLSLLLD*
Pbr042172.1	PpNAC163	.	scaffold972.0	-	67754	68324	570	Group3	3D	MSSVDFQLPPRFRFHLTDEELVKHYLCQKCVSQPISVLIIGEIDLYKYDPRELPGLALYGEKEWYFFSPRDRKYPNSSRPNRAAGSGYWKATGVDKPIGHPKSLGIKKALVFYAGKAPPDEKTNWILHEYRLADVDRSPRKKNSLRVYTLLSLLLD*
Pbr023017.1	PpNAC180	.	scaffold350.0	-	217872	218441	569	Group3	3D	MSSVDFQLPPRFRFHSTDEELVKHYLCQKYASQPISVLIIGEIDLYKYDPRELPGLALYGEKEWYFFSPRDRKYPNSSRPNRAAGSGYWKATGVDKPIGHPKSLGIKKALVFYAGKAPRDEKTNWILHEYRLADVDRSPRKKNSLRVYTLLSLLLD*
Pbr023022.1	PpNAC181	.	scaffold350.0	+	286829	287398	569	Group3	3D	MSSVDFQLPPRFRFHSTDEELVKHYLCQKYASQPISVLIIGEIDLYKYDPRELPGLALYGEKEWYFFSPRDRKYPNSSRPNRAAGSGYWKATGVDKPIGHPKSLGIKKALVFYAGKAPRDEKTNWILHEYRLADVDRSPRKKNSLRVYTLLSLLLD*
Pbr024864.1	PpNAC10	-	Chr3	-	3733946	3735473	1527	Group3	3D	MVLFQSEGPEIPEWVATQSGCWVRYWKATGTDKVITTEGRKVGIKKALVFYVGKAPKGTKTNWIMHEYRLIEPSRKNGSSKLDEWVLCRIYKKSSGSAAAAAAQKPVTSVSSKEHSNGSSSSCSSQLDDVLEWLPDIDDQNFTLPRINSLKTLLQQQDSKINFQNTSSGNFDWATLAGLNSAPELNLNNQTEQGQGQMNLNFNNNDVSPFNPASLPRGMAAGEVGKTAEEEVQSGLRTQRVDNSNFFQQHSQNICYPVRPSVFGLWQ*
Pbr022332.1	PpNAC88	-	Chr11	-	5981803	5983604	1801	Group3	3D	MGVTETDPLSQLSLPPGFRFYPTDEELLVQYLCRKVAGYQFNLQIIAEIDLYKFDPWVLPSKAIFGEKEWYFFSPRDRKYPNGSRPNRVAGTGYWKATGTDKIITTEGKKVGIKKALVFYVGKAPKGIKTNWIMHEYRLIEPSRKNGSSRLDEWVLCRIYKKSTSSAAAAAAQNSVTSVSGKEHSNGSSSPCSSQLDDGLEWLPDIDDRFFTLPRINSLKTLQQQDSKLNFQNTGSGNFDWASLAGLNSAPELGLNNQTHQGQGQMNLNYNDNDMFVPSIPSLCHVESRPERVGKTAEEEVQSGLRTRRVDNSGFIQQNSQNFCNPVRPGGFGLWQ*
Pbr021138.1	PpNAC19	-	Chr4	+	6710003	6711481	1478	Group3	3C	MERENQATENIQLPAGFRFHPSDEELIVHYLKNKVTSCPLPATIITELDLYKYNPWELPPKASFGEEEWYFFTPRDRKYPNGSRPNRAAGLGYWKATGTDKHIFSSCGTKSIGVKKALVFYTGHPPKGVKTEWIMNEYRLLDTTMWTSKQKGSMRLDDWVLCRVRQKCNNTRSIWEDQNSPPSYKLGAYTKQVDDPCSNDTNPSIEMVRNYLYKDCPMLPYIFASPELPYAKSFQGTGNTKSCSTSLHENNSNKTNELLLVSSRDDLINPLKRKPTEGNGYKSFVTPSKRICSRDYKEEEVNSSTSRDCRAMNLWGVDQSGSADNNLNADQWSSMIQYQELSQLIGFQV*
Pbr029010.1	PpNAC13	-	Chr3	-	16409285	16410953	1668	Group3	3C	MEKEPAFTTYSTMHLPPGFRFHPSDEELIVHYLENKMISHPLPAQLITEIDLYKYNPWELPNKALFGEDEWYFFSPRHRKYPNGERPNRTAAVGYWKAAGSDKPILTSCGSKRIGVKKALVFYTGRAPKGVKTEWIMNEYRLLHCTVNPSRCKGSMRLDDWVLCRVQQRGNSTKNTCNAQDIYNTEFWRCLPKSGLTVRPTNPIHRADIITDFLYKDCRVLASILAGQPPSPIETSSASFQGSKDSYPVGSNNKVKSTVSISSSGINSTLKRKIREENTKENLFPLINLESKNKDGNVLPSKKLAAGNVVNCYIPNHLQNDIPKANPTVPANFEEFNEMAFLDTYSS*
Pbr025605.1	PpNAC100	.	Chr11	+	20640994	20642743	1749	Group3	3C	MEKEPAFTTSSTLQLPPGFRFHPSDEELIVHYLRNKMISYPLPARLITEIDLYKYNPWDLPNKALFGEGEWYFFSPRDRKYPNGDRPNRAAALGYWKAAGGDKPILTSCGSELIGVKKALVFYTGRAPKGVKTEWLMNEYRLLDSTINPSRSKGSMRSHHALTTSRANLAIPLEFNILDLALYYNNCAFKSETQIVELDDWVLCRVQQRGNTTKNTCNPQDIYNTESWRCLPKAGPTQPTDPIHRADLITDFLYKDCRLLAFMLAGQAPSPIETNSSASFQGRKDSCEVGSNNKVKSTISVSSSGISSTLKRKIREENTKENLFPLITLESKNKDGNVLPGKRLAADNVVNCYIPNHLQNDIPKANPTVPANFEEFDEMSFLATYFK*
Pbr026136.1	PpNAC118	.	Chr14	+	5883099	5885805	2706	Group4	4A	MASPSPNPTYSHSAPPAAAALDGQEGGQQYHGHQHEHHHGRHDKEDPKQMMRNERLVLGIPPGWRFCPTDQELISFYLTRKLMNNIYHPQPVNCRITDLHIYDFNPKKLAGLSLSLSLSLSLSHTHTHAHTHARTRTRHGCTTTMTCRVNEKYQLPEDPEMYFFTPRDRKYPNGCRPSRTAADGFWKATGGNKNIRERGKTIGYKNTLVFFLGTQKKGTKTDWIMQEYTIRKYQPSDSPAPGDRDTKLDKWVLCKIYEHKKSKKNRKNGRVSDDDEDEINSSAALVLQGQESQDHPLLHKPLSPPRNNMNHDGPSTSYQAGQYNMINNNHSAYALNNGLMSPLESIYGHGAHQDQVRHLAPMLHLPGQQVMQPIPLVHSTNVNNQDGHAFNGIATYYNQ…
Pbr030103.1	PpNAC43	.	Chr6	+	4958012	4960616	2604	Group4	4A	MIINSDQLPVGFRFMPTDEELVTHYLMNKVFHRPVPAAQEIREIDAAGFYGGHPKNLVTFSCGEREWFFFIHQSESSHASQRRSIRVVGNGLGFWKPNGSEDPICDEDGNAFASKISLTYFSRTSSLSRAKRTHWKMVEYYLHEHDHVESNTEEKYQVQRREVVLCRMLRGTDYAGF*
Pbr007228.1	PpNAC120	-	Chr14	-	15409748	15411893	2145	Group4	4A	MIIGSNQLPVGFRFMPTDEELVTHYLMNKVLYRPVPAAQEIREIDAAQFYSNHPKNLVTFSCGEREWFFFIHHGESGHASQTSRSSIRVVGNGLGFWKPKYGSETPICDEDGHFFASKISLTYFSGRSASHAKRTHWKLVEYYLHEHDHVESNTEEKYQVRRRKWILGRMIRGTDYTGL*
Pbr006919.1	PpNAC91	.	Chr11	+	10117498	10119463	1965	Group4	4A	MSSPSKSPSMVPVGQSHPHHKVSVATITQQVASYSLSPKKQSPAQGDQGQFTPANESGASLTTNVSAAADGADHDLSEDEANSFNNNLKKDQDEFFNSFPPGYRFNPFDGELVVHYLMKKVLDQPLPPNRIFEVNLYRHNPEVLAEKYEKYGEKEWYFFTPRDRKYRNGSRPKRAAGDGYWKATGADKGVKSSDGAVVGWRKALVFYRGKPPKGDKTNWIMHEFRVKDSPVRRRRGENDMRLDNWVLCRIYKKDKNGKRCDGRNHAEMISPFSHRMNDEIMEIEMRGDIVDPLPEYDPALEYDHKYSNKAYSHMASLPNICGRIPVNMICNNQIQSVDAASMNASCYANMEHSQLLCVRPPSMSSESVLGPYRYIDESTILPDDMMFDMKGFGHSLYST…
Pbr002993.1	PpNAC149	.	scaffold1121.0	+	1222	3195	1973	Group4	4A	MSSPSKSPSMVPVGQSHPHHKASVATITQQVASYSLSPKKQSPAQGDQGQFTPANESGASLTTNVSAAADGADHDLSEDEANSFNNNLKKDQDEFFNSFPPGYRFNPFDGELVVHYLMKKVLDQPLPPNRIFEVNLYRHNPEVLAEKYEKYGEKEWYFFTPRDRKYRNGSRPKRAAGDGYWKATGADKGVKSSDGAVVGWRKALVFYRGKPPKGDKTNWIMHEFRVKDSPVRRRRGENDMRLDNWVLCRIYKKDKNGKRFDSRNHAEMISPFSHRMNDEIMEIEMRGDIVDPLPEYDPALEYDHKYSNKAYSHMASLPNICGRIPVNMICNNQIQSVDAASMNASCYANMEHSQPLCVRPPSMSSESVLGPYRYIDESIILPDDLMFDMKGFGHSLYST…
Pbr017204.1	PpNAC11	.	Chr3	+	8798011	8799955	1944	Group4	4A	MSSPSESPTMEPVEQSHPDHKASVTIITQQVASYSLSPNKQSPAQGDQGLFTPTSETGVSLTTNVSAAAGGTYHELSEDEANSLHNNLIRDQDDFFNSFPPGYRFNPFDGELIVHYLMKKVLDQPLPPNRIFEVNLYRYNPEVLAEKYEKYGDKWYFFTPRDRKYRNGSRPKRAAGDGYWKATGADKEVKSFDGAVVGSRKALVFYRGKPPKGDKTNWIMHEFKVKDSPVRSRRGENDMRLDNWVLCRIYKKDGNNGKRCESRNHAEIHSPFPHRINDESMEIEMSGDIVDPLPEYDPALEYDHKYSYIPYPLMASQPNISGGLPVNMISNNRIQSVEAASVNAGSCYANMGYSQPICVRPPLMSSESVLGPYRYIDESTILQDDMIFGMKGFEHSLYS…
Pbr023413.1	PpNAC105	.	Chr12	-	15001181	15001408	227	Group4	4A	MEENNQFNNNMVPVLNEVGSVDAHIDSLPLRYRFVLTDDELILHYLMRKFMNEQLPINRFLNVNIYQHHPRELTG*
Pbr025369.1	PpNAC157	.	scaffold400.0	-	35893	38092	2199	Group4	4A	MVPVLNEVGPVDAYIDSLPPGYRFVPTDDELILHYLMRKVLNEQLPINRFRIVNLYDHHPRELTGEYNLIRESEWYFFTSRRRKYPKGGRPCRAADNGYWKATGKPDDIKDDNGQLDDCVLCKIYKNSRIKKDGKNNDDNAPESTIRTDQGAILPAVTNTVTSHAFPDQSIQHPYLLTGESSGTTSSIVNKHCVTSPSTTPAYYEQHYFQNQTCSDHPGPIYNCNNQIPPPREPFSSQFPLPNSIEHQIGTGWESVNGMPVVDSSSIRLLPHVREYEHALKAMRNNEGQGTW*
Pbr017023.1	PpNAC159	-	scaffold251.0	+	47329	49525	2196	Group4	4A	MVPVLNEVGPVDAYIDSLPPGYRFVPTDDELILHYLMRKVLNEQLPINRFRIVNLYDHHPRDLTGEYNLIRESEWYFFTSRRRKYPKGGRPCRAADNGYWKATGKPDDIKDDNGQVIGSKRTLDYYEGKQGKGTKTDWKMHEYKLNKETAPSNQIDGTNMKLDDCVLCKIYKNSRIKKDGKNNDDNAPESTIRTDQEAILPAVTNTVTSHAFPDQSIQHPYLLTGESSGTTSSIVNKHFVTSTSTTPAYYEQHYFQNQTCSDHPGPIYNCDNQIPPPREPFSSQFPLPNSIEHQIGTGWESVNGMPVVDSSSIRLLPHVREYEHALKAMRNNEGQGTW*
Pbr017045.1	PpNAC183	-	scaffold251.0	-	512848	515044	2196	Group4	4A	MVPVLNEVGPVDAYIDSLPPGYRFVPTDDELILHYLMRKVLNEQLPINRFRIVNLYDHHPRDLTGEYNLIRESEWYFFTSRRRKYPKGGRPCRAADNGYWKATGKPDDIKDDNGQLDDCVLCKIYKNSRIKKDGKNNDDNAPESTIRTDQEAILPAVTNTVTSHAFPDQSIQHPYLLTGESSGTTSSIVNKHFVTSTSTTPAYYEQHYFQNQTCSDHPGPIYNCDNQIPPPREPFSSQFPLPNSIEHQIGTGWESVNGMPVVDSSSIRLLPHVREYEHALKAMRNNEGQGTW*
Pbr032221.1	PpNAC150	-	scaffold579.0.1	-	8125	11027	2902	Group4	4B	MSSSSSSIAPEEGDAVRVNVSRLPGFRFCPSDELLVSYYLKNKIEGTDSHFRHVIPEIDVWKFEPRDIPAFFPEVHEKEWFFFTRPKYKDTNSTRRDRLTHKGYYKITGDERVIRAEESKAVIGKKIILTFHEGRAPKAKKSDWVIHEYYCTKTEVGSKPTKQMDLVLCRLKNRSPSYKKPKGDPTRGESPDSGANPEDDQAVASDVIAGPVEHLGCKEIGDVNSSESQDGSCPINWKDILTFVYGDDETGGWKVSDVDDPAASDMFEEFCSALEEIPNSTSQLPQPPQLLQAPEPHQPPHPHQTQDYCPSTHQPPEYIISTNDPNEPVSKPNGVQDLATDEIIPEDCFHPDEFMGLPFDPSQDYLLPSPMNMELGDGVHPNNCIGEIVFNHHPFVSIH…
Pbr032222.1	PpNAC152	-	scaffold579.0.1	-	18603	20979	2376	Group4	4B	MGSSSSITPEEGEAVRVNVSRLPGFGFCPTDELLIRYYLKNKIEGTDSHFRRIFPEIDLSKYEPGDIPAFVPEVNENEWVFFTRPKYKDTRCPRRDRLTHQGFYKITGDEREIRAEESKAAIGKKIILTFHEGRGPKAKNSDWVIHEYYCTKTEVGSKPTKQMDFVLCRLKNKSPSYKKPKGDPTRGELPDSGANSEDDQAAGGDVIPGPVEHLGYKERGDVNSSESPDGSCLIDCINILSFDDGDDETGDGKFPDLDDPAASARFLELRAEMEEILNSPPQTPHQTPQDYLSSTFLSSRNIQLGAVLQANGTSDDCNTIQSPFGDNNYSYTDKNDISTCDEGEPHSFTVSDFENKVVEDMSQELCVQPQKDMDLLQLHVAQQSPTYTKLEDFMDANIF…
Pbr032223.1	PpNAC156	-	scaffold579.0.1	-	31306	32532	1226	Group4	4B	MTTEEGDAVHVNVILLPGFRFCPTDKLLVCYYLKNKIQGTDSHFRSVIPEIDVCKYEPWDIPAFFPEVHEKEWFFFSRPKYKDINKTRRDRTTYQGFYKSTGGEREIRAEESQAVIGKKRFLTFHEGRARGPKAKKTDWVIHEFTEIEVGSFVLCLLKNRSPSYKKPKGDPIYGKLADSGANSEDNQAAGSDVIPEPVEHLGYKERGDGSCLIDCNNILSFDDDDDETGDGKFPDLDDPAASARFLEVR*
Pbr032224.1	PpNAC160	-	scaffold579.0.1	-	51677	53327	1650	Group4	4B	MTTEEGDVVHVNVIPLPGFRFHPSDESLVSYYLKNKIQGTDSHFRYVIPEIDVCKYEPWEIPAFFPEVHEKEWFFFSPPKYKDIDKTRRDRATDQGFYKSTGDEREIRAEESQAVIGKKRFLPFREGRGLKAKKTDWVIHEFTETEVGPFVLCLLKNRSPTYKKPKGDPICGKLADSGANSKDNQAAVCDVIPKPVEHLGYKGRGDVNSSESPDGSHLIDSNNILSFDDETGDGKFPDLDDPAASDRFLGLLAENEEILNSPPQTPHQTPQDYLSSTFLSSGNVQLGAVLQANGTSDDCNTIQYNGTSDDSHLIDSNNILSFDDETGDGEFPDLDDPAASARFLEVR*
Pbr032225.1	PpNAC162	-	scaffold579.0.1	-	65909	67290	1381	Group4	4B	MSSSVAPEEGDAVRVNVSRLPGFGFSPTDELLVSYYLKNKIEGTDSHFRHVIPEIDVCKYEPCDLPAFFPEVHGKEWFFFSRLDYKYNGTRCNRVTDQGFYKITGKDREIRAEESKAVIGKKRILTFYERRLPKSKKTNWVVHEYNLTETKVSSKPTKQMNFVLWRIKNMSGSYKKPKGDPIHGELADTGATSEDYQAAVVM*
Pbr025898.1	PpNAC74	-	Chr10	-	11235043	11237944	2901	Group4	4B	MSSSSISSCMTTEEGDAVHVNVILLPGFRFYPTDELLISYYLKNKIQGTDSHFRHVIPEIDVCKYEPCDLPELECKGGLPGFKPLRPGQTLPPPLRVVLLQPARLQVHQQHSLQPGHDQGFYKITGKEREIRAEESKAVIGKKRILTFYEGRVPKAKKTDWVVHEYYLSEIQVASKPTKQMDFVLCRLKNNSASYKKPKGYPIWGELADSGANSEDDQAVVSDVLTEPVQHLGEKELEISQVSLSFDDGDDETGVWKFSDFDDPAMFLELCAEMGEILNSPSQPLQQTPQPHQPPHPHQPSQPHQPQDYCPPTLQAPLHTLPGNVSYVYGDCTRRQSLIPDDTSYLEYKNNISTCDPNEQVSKLNGDHDRATEEMFSEVKEAAEYCIALHLPQKKAKTE…
Pbr032226.1	PpNAC164	-	scaffold579.0.1	-	70073	71781	1708	Group4	4B	MNSGSITTEEGNAVHANVILLPSVRFNPTDELLVSYYLRSKIQGTDSLFRHTIPEIDVCKYEPCDLPAFFPEVHGKEWFFFSRLDRKYNNSLRCKRVTDQGFYKITGRDREIRAEESKAVIGKKRILTFYEGRGSKAKRTDWVVHEYSLTETEVSSKPAKQMDFVLWRLKNKSASYKKPKGDPIRGELADSGANSEDDQAAVSDVIAEPVEHLGYFFDNLQIETLISSTYCFN*
Pbr019210.3	PpNAC20	-	Chr4	-	7507629	7513259	5630	Group4	4C	MDTKKSAVPNGIGNKATLEDLLLGPTSQTTSTNRLLSVEIQVFEASSTPPEIPKGYAFESIDPRGGMGNISSSTTTSTTAQSVPDMVPAIRFHPTEEEMADFLWKKMKNHNSQACHSLPVIDVCKFEPWDLPERMFPDTPYQAKAWYSFSQPDYKYINSPRCNRITEKGFWKITGKPRDISSTHVTCKKRTLTFYKGRVSKSERTGWVMHEYYFTKPKQGSNTSQERDPLRDFVLYRLKKKPNSMSDNKKLQDTLISDDLTDPGNGSCIASSSGNDQAATAAAMNHDMTPAAEELLAYKELEDDLFDSGNHDRGEPGGGISSDSTDQVIRDMIQQWKSCAPVGEYLNSLLTLPEPPQPPQPHQPPQLGNAPDVCSDELVDPSTGGCITGNTDNQDAAMN…
Pbr025899.1	PpNAC75	-	Chr10	-	11241369	11245024	3655	Group4	4C	MVAAIRFHPTEDEKADFLRKKMKNHNSQACLFLPVIDHRKFEPWELPESMFPESPYQAKAWYSFSWCDYKSNNSPRFKRKTKRGFWKMNGHQRDVGPKHFTCKKRTLTFRKKTFQEGRRSKSVTTNWKMHEYIRIKSKRGSSPHQARDQQRGLVLCVLKYKPADSKSNKKKLKGTSIRGDFADGTDNRGYIASSSGEDEAATAAATNHMSPDTEEVLAYKQLEHDLLGSGNQDDGEPGGGSSSDFNQSLSDMIQEFWWQLCPPAGEYLNSHFPLPEPPQPHLPPQLGNAPDVCSGELVDPGASGCITYNTDNQAATMNHMVSDTEEILAFKQLERDVFAGGNHDGGEPGSGNLTFGDGNDETGGWKFSDFDDRAASDMFQELFPEMGEILNSSSQPLQP…
Pbr025900.1	PpNAC76	-	Chr10	-	11251327	11272097	20770	Group4	4C	MKSHNSQACLFLPVIDVLKFEPWELPKRMFPESPYQAKAWYSFSWCDYKSNNSPRFKRKTKQGFWKMNGDQRDVGPKYFTCKKRTLTFQKKTFQEGRRSKSVTTSWKMHEYICIKPKRGSSPHQARDQQRGFVLCVLKYKPADSKSNKKKLKATLIRGDLADGTGNRGYIASSSGDDEAATAAATNHMSPNTEEVLAYKQLEHDLLGSGNQDDGEPGGGSSSDFNQSLRDMIQEFWWQLCPPAGEYLNSHFPLPEPPQPHLPPQLGNAPEVCSGELVDPGTSGCSTYNTDNQAATMNHMVSDTEEILAFKQLERDVFAGGNHDGGEPGSGILTFGDGNDETGGWKFSDFDDRAASDMFQELFPEMGEILNSSSQPLQPPQPHQPPQPHQTQDYSPSSLQ…
Pbr032232.1	PpNAC173	-	scaffold579.0.1	-	115665	117960	2295	Group4	4E	MAANGIHFTRVGDKEFPVGFHWTRVGDKVLPVGFGFRPTGEELIGYYLPMKLQMKLKGTDYAFSDVIPEINNICSHEPWDLHRLSPIDSTNQEWYFFSTYKKNSKNQIPRTTKEGFWKITGTQKPVKTEDQRTVIGEKRILTFYQGRVHKDPKKTDWVMHEYYIPQTNPNVNQRDLVVCCVKKKSGENVDAANCHEGESSTNNNASDFQNQQLLAPRMDIEEEHTPQQQSMDIFELTKCRMLGDHYHEMPSAFGANERDETIEVSIHSIMDWDAVESTFDWDAVESTFDWDAIRSEPPVDSRHSSRQKDLKLYQIQVASSVNLVPKPQTDRIQVVTDEHSGTHQRTKSDKEAEVAQGNNVEKGLKQTQNATTTGNWKGCFISWEASPPLTSPASVYLFN…
Pbr032233.1	PpNAC175	-	scaffold579.0.1	-	127769	130064	2295	Group4	4E	MAANGIHFTRVGDKEFPVGFHWTRVGDKVLPVGFGFRPTGEELIGYYLPMKLQMKLKGTDYAFSDVIPEINNICSHEPWDLHRLSPIDSTNQEWYFFSTYKKNSKNQIPRTTKEGFWKITGTQKPVKTEDQRTVIGEKRILTFYQGRVHKDPKKTDWVMHEYYIPQTNPNVNQRDLVVCCVKKKSGENVDAANCHEGESSTNNNASDFQNQQLLAPRMDIEEEHTPQQQSMDIFELTKCRMLGDHYHEMPSAFGANERDETIEVSIHSIMDWDAVESTFDWDAVESTFDWDAIRSEPPVDSRHSSRQKDLKLYQIQVASSVNLVPKPQTDRIQVVTDEHSGTHQRTKSDKEAEVAQGNNVEKGLKQTQNATTTGNWKGCFISWEASPPLTSPASVYLFN…
Pbr032235.1	PpNAC176	-	scaffold579.0.1	-	140078	142812	2734	Group4	4E	MAANGIHFTRVGDMVFPVGFHWTRVGDVLPVGFGFRPTGEELIGYYLQMKLKGTDYVFSDVIPEINICDHEPRDLPELSPIDSTNQEWYFFSTYKKNSKNQTERATKEGFWKITGTQKPVKTEDQRTVIGEKRILTFYQGRVRNSQKTDWVMHEYIPQTNPNDNQRDLVVCCVKKKSGENVDAANCHEGESSTNNNASDFGNQQLLAPRMDIEEVRMLNTNAD*
Pbr032231.1	PpNAC172	-	scaffold579.0.1	-	107333	109635	2302	Group4	4E	MAAKGIHSTRVGDMLLPVGFRFRPTEEELIHYYLQMKLEGMDYVFNHVIHEINICDHEPRDLPELSPIDSDNKEWYFFSTYKKNSKNQTERATKEGFWKITGTQKPVKTEDKRTVIGEKRILTFYQGRVRNSRKTDWVMHEYYPQTNHNDNQRDLVVCCLKKKSGEKVDAANCHELESSTNNASDFGNQQLLAPRMDIEEEHTPQQQSMDIFERAKCRMLASASGNDYHDMPSESGANEHDETIEDFVNSVIDWAAVNSPIDQDAMLIEPPVDSSHSRRHEDVKLYQIQAASSVNLVPKPQTDRIQAVADEHSGTHRRQLVNDEHSTTHQRTSRPQRESRHSNALNVKNASSVDVDAELPQINRSQLAPEEYHNNERTRRRTYPTSALEALSKQKELKQ…
Pbr032236.1	PpNAC177	-	scaffold579.0.1	-	147322	150563	3241	Group4	4E	MAANRNRFTRAAAGDLTMPLGFRFRPTEEELIDYYLQMKLEGKDYLVSDVIREINICSHEPWDLPEWYFFSTYKKNNRNQTERATKNGFWKITGAQKPVKTQDNRTIIGKKRILTFYRGTVRNSQRTNWGMHEYYIPQTNPNANQRDFVLCCVKKKLGENVDAANCDEGEYITYNNESDFENQLLRALGMDIEEEHTQQQQSMDYFEREEGRMLASAPGNNDYHGLQYAFGADEPDDKFAEFLNSIIVDRDQDETTHANIFNVSTHPDTTHANIFNDSTLPESITRVYFEDEALSSDADTEILLAQEMSLQMLSEPPVDSSHSRRQEGVMLCQAQAASSVNVVPKPQTDHLQVVTDEHSGIHRRQLVNDEHSGTHQRTSRPQRESRHNNALNVKNASSV…
Pbr019213.1	PpNAC22	-	Chr4	-	7526192	7526416	224	Group4	4E	MASNGIRFTRVQVGDLLLPVGFRFHPTEEELISHYLKLKLRGMDSLVGDAIREVNICNYEPWDLPGNFLQNSRS*
Pbr019214.6	PpNAC23	-	Chr4	-	7554882	7560063	5181	Group4	4E	MASNGIPFTRAAAGGISLPVGFRFHPTEEELIGHYLQLKFRGMDSLVSDVIREINMCNHEPWDLPEMSVIKSDDEEWYFYNRPIYKKNSRNDTERATSEGFWKITGPVKEVRARDNKTIGKKRILTFYRGRGRNAQITPWVMHEFYIPQISPNANQRDFVLCHVKKNCHVKKKSGKNTDVATCDEGESSNHNSAPDFENQPQPPHNMGVEEEHNQPPQNLDIFQWHMGSMLANAHDNNDYHGMQSALEANERDKNSDKEFASTLIVNPYQNSSEEMTHTNILNATEEMIQRSKAVIGKKRTLTFYRCCEPKPKKTNWVVHEHYLIDSEANPKLPQKDFVICRMKKKSDEEDTSIGEVELGSCSVSNVEDHAAAVVTPGSQDNNSFTLLSSGYIELEDVL…
Pbr032229.2	PpNAC171	-	scaffold579.0.1	-	94428	96696	2268	Group4	4D	MLLEYSEVSYKLLCSCTFISVQTSLAQTQREKKHMGTQGSNRKTGGVSDAVGVRFNPTPEEMVDHYLKLKKQDKGFKSDHIAEFDVCNLDPWDLAARIPSDDMVWYFFSPKEYKYINSTRYNRTTPGGQWKMTGKERPVKARLSKAVIGKKRTLTFYQRCGPQRKLKKTNWVRHEYSLIDSEANSNPKLRQKDFVLNRMKKEFDEEDTSIGEVELGSYSVSNVEDHAAAAVTPESQDYSSSTFLSSGYIEPGDVLQANGTNYDCNAIQSPFGDNHYSYIDKNDISNYDKGDLFTMSDFENELVDDMCQEPRVGDFYSPFTYKNNISANDENEAVSYTAYDFENQNADDMIQEVCLPREEDLELAFYLPQLEDYTLEPPINKKVGDVLHDNNYVY*
Pbr032228.1	PpNAC168	-	scaffold579.0.1	-	86816	88685	1869	Group4	4D	MGSNRKTRGGGASDPVGFRFYPTPEELVGHYLKLKKQDNDFKSDHIAEFDVCNFDPWDLAARIPSDDMVWYIFSRKDYKYINSTRSNRATPGGHWKITGKERAIKARRSKAVIGKKRTLTFYQRCQPKPKKTDWVMHEFYLIDSEASSNPKLHQNDFVLCRMKKNSDMEDTSIGEVELGSYSVSNVEDHAAAIVTPEDYSSSTFLSSGYIELGDIPHGNDNIDDCNAMQSPFGYNNYSYPDKNDISTCDEGEPLGFTMSDFENEVPDPMSQEVCPPREENLELFFYPPQPEDYTLEPLMNMTVGNVLHDNEFRSPI*
Pbr019211.1	PpNAC21	-	Chr4	-	7514431	7516256	1825	Group4	4D	METLGSKRKTRGGGGSGQVGFRFHPTGEELVDHYLKLKKQDKDFKAENIPEVDVCNFDPGDLAALTPSDNDMEWYFFGRKDYKYKNSKRSNRTTPGGYWKITGKERVIKARRSKAVIGKKRTLTFYRRCEPKPKKTNWVMHEHYLIDSEANPKLPQKDFVICRMKKKSDEEDTSIGEVELGSCSVSNVEDHAAAVVTPGDNSSSTPLSPGYIELEDVLQANGINDDCNAIQSPFGDNNYSYTNKNDISTCDEGEPHSFTVSDFESEAPRNISQEVCPPPEEDLEFFFYLPQLEDYTL*
Pbr005265.1	PpNAC62	.	Chr9	-	14755484	14756580	1096	Group5	5A	MSNTDHSFDIIAASTVTESCTEADLNKRGESFNPNPETILIKYLFNKLAGRATPVEDVIRHIDLQKGMPPDANQIPPSLFCHGAENRSAYFYICAEVVLGDVKTERPTSNGYWKLLSNEQVHIQTSSDSDDDAVAVVHVGNVRTWRYYGRDLRRPMRAVSETCFKIREYYLNPELEPTTLIVTGLYLGCFFKKLCVCEFIDEDSELRLKQKYKVATLAISGGDPLFILPGHLPIGPRLICALLDAPEPGGDPLDTLFIRAPPPSPSSPWKEESDDEW*
Pbr029956.1	PpNAC112	-	Chr13	+	4586059	4588197	2138	Group5	5A	MASSASSQSSSASSQSADKYEGFDLLKCSTVQEGKKEAEVRLPLGYRFNPTEDEIVVYFLFNKIMDRAMPTYGLIKEVDVYEYDPHQLPNGDFKHNAGCNAAYYFANREPFDASEGKIIKTAANGGYWKVIDDEYEVLFKDSEVIVGFEAVMNFYEGKAPNGTKTPFVMNEYRLNPRVVPAHVLNDSIRNKIERYVVCRIINEEVSNQPVIDYRKESLELLLKYASAGTVKDVEPK*
Pbr021952.1	PpNAC58	-	Chr8	+	13282079	13283414	1335	Group5	5A	MGDDQFKLPPGFRFDPTDEELVVDFLQRKAALLPFHPDVIPDLHLYSYDPWELNGKALSEGKQWYFYSRRAQNRVTNNGYWKTLGIEEPIFSSSSSNPTKKVGMKRYLTFFVGEAPNSGIKTNWIMHEYRLPSSASDCASSSTTTTTTSRSSKRRGQSKTEYSGYVLCRVYERDEEDDDDDGTELSCLDEVFLSLDDLDEISLPNYN*
Pbr001159.1	PpNAC135	-	Chr15	-	40024282	40025395	1113	Group5	5A	MGDDQFKLPPGFRFDPTDEELVVDFLQRKAALLPFHPDVIPDLHLYSYDPWELNGKALSEGKQWYFYSRRAQNRVTNNGYWKTLGIEEPIFSSSSSNPTKKVGMKRYLTFFVGEAPNSGIKTNWIMHEYRLPSSASDCASSSTTTTSRSSKRRGQSKTEYSGYVLCRVYERDEEDDDDDGTELSCLDEVFLSLDDLDEISLPNYN*
Pbr004296.1	PpNAC56	-	Chr8	+	6053839	6055238	1399	Group5	5A	MGDNQFKLPPGFRFDPTDEELVVHFLQRKATLLPFHPDVIPDLHLYPYDPWELNGKALSEGKQWYFYSRRAQNRVTSNGYWKTLGIEEPIFSSSSSNSTSKVGMKRYLTFYVGEAPNSGIKTNWIMHEYRLSSSASDCASSSTTTRSSKRRGQPKTEYSGYVLCRVYERDEEEDDDDDGTELSCLDEVFLSLDDLDEISLPN*
Pbr021741.1	PpNAC12	-	Chr3	-	12119525	12120810	1285	Group5	5A	MEELPPGYRFYPTEEELISFYLHNKLEGKQVDTRRLIPVMDVYSKEPWDLPKFSGELCNGDREQWFFFTPRQQREAQGGRPNRTTASGYWKATGSPGYVYSSDNKVIGVKKTMVFYKDKAPTGRKTKWKMNVYRAIEVDNLTSTSASTSTPKLRDEFSLCRVYVVSGSARAFDRRPLEPVEAQQKFSNSTEASTSSLKTTMVDKASSSDETYSHSGELGDLLETSAGINSSNWEINEGFEEPLWEWEQLNFL*
Pbr015364.1	PpNAC106	-	Chr12	-	19999666	20001532	1866	Group5	5A	MEDLPPGFKFSPTEEELISFYLQNKLDGMSEDLNRVVDRIIPVVYIYEFNPWELPQAAGEAIHGDPEQWFFFIPRQESEARGGRQRRLTTTGFWKATGSPSTVYSSNSNNYRAIGLRRTMVFYTGRAPHGKKTEWKMNEYKAIEIHADDNNQPSMAASSSNPSTPTPSLRQEFGLCRVYKKSKCLRAFDRRPPGIEITRKPNLNIQAAPAQAADLLDQGLTTSNRNPQNMEGRTNSSSSESSSSGGYGSQSSQPEQSGTLPRAVDNEAIWDLDQLIKFLL*
Pbr015363.1	PpNAC107	-	Chr12	-	20010006	20012458	2452	Group5	5A	MEDLPPGFRFSPTEEELISFYLQNKLDGTSEDLNRVVDRIIPVVYIYEFNPWELPQAAGEAIHGDPEQWFFFIPRQECEARGGRPRRLTTTGYWKATGSPSTVYSSNSSNYRAIGLKRTMVFYTGRAPHGKKTEWKMNEYKAIAIHADDNNQPSMTASSSNPSTPPTPTLRQEFSLCRVYKKSKCLRAFDRRPSGIEITRNPNLNIQAAPAQAADHLDKGLTTSNRNPQNMEGRTNSSSPESSYSGGHGSQSSQPEQSGTLPMAVNNEAIWDLDQLIHLLL*
Pbr007642.1	PpNAC115	-	Chr14	+	790351	792322	1971	Group 5	5A	MEDLPPGYRFYPTEEELISFYLQNKLDGKSEDLNRVLDRIVPVVYIYEFNPWELPQVSGEVSHEDQEQWFFFIPRQASEARGGRPRRLTTTGYWKATGSPSTVYSSKSNYNRPIGHKRTMGFYIGRAPRGKKTEWMMNEYKAIEVHADHSNHLSMAASSSNTSSSTPAPTLREEFSLCRVYKKSKCLIRAFDRRPPGIEITRNPSLIIQAAPAQGANHLDHGSTTSNRNPQNMGERTNLSSLESSSSGNHGSQSSQPEQSGSLLMAVDNEAIWDWDELMDNWL*
Pbr015835.1	PpNAC179	.	scaffold233.0	+	214557	216160	1603	Group5	5A	MEDLPPGYRFYPTEEELISFYLQNKLDGRSEELNRVLDRIIPVIYIYEFNPWKLPRSPSTVYSSNSNYNRPIGHKRTMGFYIGSAPRGKKTEWMMNEYKAIEEHADHDNQLSMAASSSIARTSTPSAPTLRQEFSLCPVHRKSKSLRAFDRLHPGIEITRNPSFNIASNSCSRCKSSRSTFDNDK*
Pbr019663.1	PpNAC129	-	Chr15	+	7747198	7750035	2837	Group5	5b	MGDPKATSLLSLAPGCGFYPSDEQLLCYYLSSKNASEAGKSGGYDLIRELDLYEHDPFELPESACYSYGHGGRKRHWFCYTVRVLKERRAKSGYWRRKGRVRDVLGRGGKVVLGRRSSFVFYLGNSPNDAVRTDWVLYQYAQVDHVKAAFVLCRIFVRSGSGNRISDHGLSSCAEESACTVRHIGIQHDGFHAPTISENEKHGDTSVPRKNEMSKYPLRLDRELDDRVMTGPVSISRIQPNEQVPESVLGGSNPILLDNLAAKHVLCIMEGDFIELDDLID*
Pbr013111.1	PpNAC15	.	Chr3	-	22448043	22449488	1445	Group5	5B	MENHSLARPGLRFKPTDQELVGGFLHYFLVKTPRLLPPPPHSTFMHKCNLFGNKFQPSQIWEAFGGGAALQLGATDQPAMYFFSELKKKTPMGSNVDRRMGLGGTWEGKSVPAWIEGTEGNSTCIGLRKTFWYKNEGSEDHGGWKLDEYSLFASPRKRNSHTSYDFDFVLCRLRNTSGINKRKCSTSYSQDDEVPKMKKKRANEEIEQDMHAINSHTSYDFDFVLCRLRNTSGINKRKCSTSYSQDDEVPKMKKKRANEEIEQDMHAINVVDEEGRQGNSCLTSNFVLSDQENNEFMVGDYVDYGYDDNDLRLTITADELDDVLAKEPTDGAVEAPFPTASASEELLLDKERKDVQLLVSSVVADGGVEDQALYTNMSGELIPETRELPLPASSGTAED…
Pbr013250.1	PpNAC14	-	Chr3	-	21389459	21393048	3589	Group5	5B	MAGPSWLVDKNRIATKIKSASGRYDPNVIIWQSNPTKACPKCQHTIDNSDVAQEWPGLPKGVKFDPTDQEIIWHLIAKSGVGDRKPHPFIDEFILTVDDDEGICCSHPRKLPSVKLDGSASHFFHRAIKAYNTGTRKRRKIHDGDGDVRWHKTGRTKPVILDGVQRGCKKIMVLYMSTVRGEKPVKTNWVMHQYHLGVEEDEKDGEYVISKIYYQQQEGKEADKTDQDVPESIDAVITKVDPVTPKLVTPEPPRAERKLGDFDLGLDTPAPSRDPFLQYRVEDGAEDEDEVHFEVDRALDEIHPEVDCAEDDVCPESEMPDDYDQHKLENQADEVINNTENIAQEDPKWWDSESQNLLDSQQLVEGLSLCDDLLQSQSPTRGGLENGEQAHIKPRLADY…
Pbr027483.1	PpNAC110	-	Chr13	-	2418803	2421929	3126	Group5	5B	MAGPSWLFDKNRIATKIRSASGSYDSVGIKWQSNPTKSCPKCHYTIDNSDVAQEWPGLPKGVKFDPTDQEIIWHLLAKSGVGDQKPHPFIDEFILTVDDDEGICCSHPRKLPNVKLDGSPSHFFHRAIKAYNTGTRKRRKIHDGDGDVRWHKTGRTKPVILDGVQKGCKKIMVLYMSTVGGGKPVKTNWVMHQYHLGIEEDEKDGEYVISKIYYQQQEAKQADKTDQDVPESIDAVITKVDPVTPKLVTPEPPRAEQKLGDFDLGLDTPAPARDPFLQYRVEDGAEDEVHPDVASALDEAHTEVNRAEDVRPESEIPDDYDQHKLENQADEVINNTENIDHAQEDPKWWDNESQNLLDSQQLVEGLSLCDELLQSQSPNRGGHENGEQAHVKPRLADYA…
Pbr012547.2	PpNAC146	-	Chr17	-	23252873	23261030	8157	Group5	5B	MARAWLINSRGLASKVKNAARSTACPIKECGANRECPNCHFVIDNSDVISEWPGLPIGVKFDPSDGELLVHLAAKCGVGNSQPHLLIDELIPTLEGDNGICYDHPKNLPGATKDGSSIHFFHKTMNAYATGQRKRRKVDSQRSVASEDVRWHKTGKTKAILENGVKGWKKIMVLYKSSKKGTKPEKVNWVMHQYHLGAEEDEREGDYVVSKIFYQQHKQSERNDNNVVAEDSDVNALRTSPRTPVSNPPIPPRPGKSVWFEDVPDEAMLRSSVKEPELAQEAYHVPQPDPRFEDNIGEPTWLAGESQADDLHSLDETLLCKEIFGSASNLISNTDFNSNTYEVNGNSSTPCGLRDLENIGLDSPPDFQLPAQMLKPNPKPKTLKNLSAIEVGREEGNEQ…
Pbr014522.2	PpNAC148	-	Chr17	-	25310771	25321219	10448	Group5	5B	MVIVTELLLGGTLRKYLFNMRPRCLDTCVAVGFALDIARAMECLHSHGIIHRDLKPENLILTADHKTVKLADFGLAREESLTEMMTAETGTYRWMAPELYSTVTLRHGEKKHYNHKVDAYSFAIVLWELIHNKLPFEGMSNLQAAYAAAFKNVRPSAESLPEDLALIVTSCWKEDPNDRPDFTQIIQMLLHYLSTISAPAPAIPQRIFKSENAVLPPESPGTSSLMATHNSGETTKTNTDMEDKTRESLAAGPPPRRPKILSPNLRPGGKGSSIPKLDFPAHTDTLPLCFNLVQCRKGRALSLSPLSLSKTPYKLGRASSNAVSYFEEMARAWLINSRGLASKVKNAARSTACPIKECGANRECPNCHFVIDNSDVLSEWPGLPIGVKFDPSDGELLVH…
Pbr015549.1	PpNAC131	-	Chr15	+	15387931	15393349	5418	Group5	5B	MSKSNLGSIRSSDLIDAKLEEHQMCGSKQCPGCGHKLEGKPDWLGLPAGVKFDPTDQELIEHLEAKVEAKDSKSHPLIDEFIPTIEGEDGICYTHPEKLPGVTRDGLSRHFFHRPSKAYTTGTRKRRKIQTECDLQGGETRWHKTGKTRPVMVNGKQKGCKKILVLYTNFGKNRKPEKTNWVMHQYHLGQHEEEKEGELVVSKIFYQTQPRQCNWSDRASATTGEGSSDIMATNSRRDSGSGSCSSKEILPSHPHRDHDQMAATAVAAVAAAAPISSYSGIDIHQLKSDHFSFGPFRKSFDEVGIGGEASTARERPETGTCEEIQEQHQRSVAVQRHHHHHHHMGHELVPDHQQQHQHEHQQQQQQQLHHHQQIATATAFHINRPSHPISTIISPSPLH…
Pbr000412.1	PpNAC39	-	Chr5	-	25545872	25548553	2681	Group5	5B	MTWCNDSDDERAIQIVSPPPPNNPNNPNEFRNITCPSCGHHIEFDQAGIHDLPGLPAGVKFDPTDQEILQHLEAKVLSDTRKLHPLIDEFIPTLEGENGICYTHPEKLPGVNKDGQIRHFFHRPSKAYTTGTRKRRKVHTEEDGSETRWHKTGKTRPVLVGGAVKGFKKILVLYTNYGRQRKPEKTNWVMHQYHLGNNEEEKDGELVVSKVFYQTQPRQCGSSIKDVPTFDHHKGVNIRSGQGNDGLISAAATNPLPLAKKAGLVEYYNPGGPFMNYDHHQHNHNQGGHNRESPPQLIPNLVVQGDGSSFIRLTSDASKGKLERKIA*
Pbr016205.1	PpNAC71	-	Chr10	-	4097600	4100203	2603	Group5	5B	MTWCNDSDDERAIQIIGAPPPNNPNNPNEFRNITCPSCGHHIEFQDQAGIHDLPGLPAGVKFDPTDQEILQHLEAKVLSDTRRLHPLIDEFIPTLEGENGICYTHPEKLPGVNKDGQIRHFFHRPSKAYTTGTRKRRKVHTEEDGSETRWHKTGKTRPVLVGGAVKGFKKILVLYTNYGRQRKPEKTNWVMHQYHLGNNEEEKDGELVVSKVFYQTQPRQCGSSKDVPAIDHHQSVNIRGGQGHDGLISASTNPFPLAKKAGLVEYYDPGGPFINYDHHQHNHNQGGDNRESPPQLIPNLVAQGDGSSFIRLTSDASKGKLERK*
Pbr041562.1	PpNAC66	-	Chr9	-	22111079	22112693	1614	Group5	5B	MENIRENYVINGGVKMPVGYRFRPTDEELVIHYLMRKVHAAPLPASIIPEFDVFETHPWGLPGDVREKRYFFYNENMNKNVGINSRRAAGCGYWKPIGKKKQIVNNSESNEAVGIRKTLVFCERKRRRCHHHHHRSTDTSTQTRWLMHEYRLLASQANPTQVLEKESGNWVVCRIFQKKRRPTQRTSDDMGVVSQRSSNCNKTRRLMGDYISADDHSRRSDPDLTTLSSPSCSSDITREFSSNDNGELDDDQEGHSVSMPINI*
Pbr021868.1	PpNAC147	-	Chr17	-	24088525	24089537	1012	Group5	5B	MPVGYRFRPTDEELVIHYLMRKVHAAPLPASIIPEFDVFQTHPSGLPGDVRETRYFFYNEIMNKYVGKRAAGCGYWKPIGKKKQIVANSKSNEAVGIRKTLGFCERKRRGCHNHHHETTKTTTQTRWLMHEYRLVASQANPTQAFKAGVGNWVLFRIFQKKRRPTQRTSDDMGVVSQRSSNCKRNRRLMEEYLSAADHRSRRSDPDLTTFSSPSCSSDVTHELTSNDNGELDDDQEEHSVSMRINI*
Pbr000586.1	PpNAC38	-	Chr5	-	24310069	24311081	1012	Group5	5B	MPVGYRFRPTDEELVIHYLMRKVHAAPLPASIIPEFDVFQTHPSGLPGDVRETRYFFYNEIMNKYVGKRAAGCGYWKPIGKKKQIVANSKSNEAVGIRKTLGFCERKRRGCHNHHHETTKTTTQTRWLMHEYRLVASQANPTQAFKAGVGNWVLFRIFQKKRRPTQRTSDDMGVVSQRSSNCKRNRRLVEEYISAADHRSRRSDPDLTTVSSPSCSSDITHELTSNDNGELDDDQEEHSVSMRINI*
Pbr037179.1	PpNAC161	-	scaffold751.0	-	61702	62714	1012	Group5	5B	MPVGYRFRPTDEELVIHYLMRKVHAAPLPASIIPEFDVFQTHPSGLPGDVRETRYFFYNEIMNKYVGKRAAGCGYWKPIGKKKQIVANSKSNEAVGIRKTLGFCERKRRGCHNHHHETTKTTTQTRWLMHEYRLVASQANPTQAFKAGVGNWVLFRIFQKKRRPTQRTSDDMGVVSQRSSNCKRNRRLVEEYISAADHRSRRSDPDLTTVSSPSCSSDITHELTSNDNGELDDDQEEHSVSMRINI*
Pbr020079.1	PpNAC128	-	Chr15	+	4926074	4927601	1527	Group5	5B	MYPQSAALPADISLQCTDEELCMSLEKILDGSPLPGNVIRDVNPYRCAPSNLPGYFSCPSNGYGFWYFIRSSESNPTNIGQWRAKGEASRIFSNSSVYGWRATLEFYQCQAPHETKTNWVMQEYWITQKKSSESSKLKDVWSLCRVFLGDDETPNSNKLQELVNSDRASHSTHSVVPRVEDRGSTSKPRVENEASNDRETGTLVVTERLPVRDDNVQIMHENDYLSRGDYLELLDLDTPASHSFSSVSSCLTMSSDECFDSLALLEELEPKSKQELVTNNNELVVLASSSGSFDKSRDEERIRNRSPNPGSSVYAKIVTENSSKNVSRKQKSDDRNEGPSNSQNANVGGTKKLKRKKYFCFMPF*
Pbr002717.1	PpNAC124	.	Chr15	+	1547584	1548531	947	Group6	6A	MEEGYYGMPLGFRFHPTDQELFSSYLRDRALSGKPLGNRFVHEFNLFGQTPPWVVWEQFGGNSLLDQDLFFFYELRSRSDSDSRSKRQIEAGGTWSETSSDKVLGLDGIPIGDKGHFRYNNKGSNNNGGWLLEEYSLLPNVVAGPKVVLSRLKRNPRSRCGSKMNSSNPTHDFNESNMITDINGNAKPTDFSDQDSVILMSDFPSYPICLESDTSNHDQGCIIYIKGNVMPIPTHISDHEYVPLMSDVPSSLIFLGGEEYPLDGEAVRGDIKEWLTTLEGKLPQEWPQIDEFSQPLDGFNYWTDCLWMSDSVNDQ*
Pbr002722.1	PpNAC125	.	Chr15	+	1576839	1577786	947	Group6	6A	MEEGYYGMPLGFRFHPTDQELFSSYLRDRALSGKPLGNRFVHEFNLFGQTPPWVVWEQFGGNSLLDQDLFFFYELRSRSDSDSRSKRQIEAGGTWSETSSDKVLGLDGIPIGDKGHFRYNNKGSNNNGGWLLEEYSLLPNVVAGPKVVLSRLKRNPRSRCGSKMNSSNPTHDFNESNMITDINGNAKPTDFSDQDSVILMSDFPSYPICLESDTSNHDQGCIIYIKGNVMPIPTHISDHEYVPLMSDVPSSLIFLGGEEYPLDGEAVRGDIKEWLTTLEGKLPQEWPQIDEFSQPLDGFNYWTDCLWMSDSVNDQ*
Pbr037283.1	PpNAC158	-	scaffold757.0	+	42231	42464	233	Group6	6A	MEVGYYGMTLGFRFHPTDQELVSSYLRDRALSGKPLGKPFIQEFNLFGQTPPWVVWEQFGGKFPTRSRLVLLLRAAF*
Pbr037289.1	PpNAC167	-	scaffold757.0	+	84401	85564	1163	Group6	6A	MEVGYYGMPLGFRFHPTDQELVSSYLRDRALSGKPLGKPFIQEFNLFGQTPPWVVWEQFGGNSLLDQDLFFFYQLRSRSDSDGRSKRQIEAGGTWSETSSDKVLGLDGIPIGDKGHFRYNNKGSNNNGGWLLEEYSLLPNVVTGPKVVLSRLKRNLRSRCGSKMNSSSPTHDFNEKPPIKRARKEVSNEKPLIKRKRPRKEPGSQKHSNVNVITNTPAVVPFVGIESNMITDTRYDDQECITNINGNMKPTDFSDPDSVILMSDVPSYPICLDSDTSNHDQGCISYINGYVMPFPTHISDHEYVPLMSDVPSSPIFLGGREYPLDGEAVRGDVKEWLTTLEGKLPQEWPQIDEFSQLLDGFNYWTDCLWMSDSANDQWRDVEVTAAV*
Pbr031128.1	PpNAC26	-	Chr4	-	11421862	11423008	1146	Group6	6A	MRMPLGYWGAPLGCRFHPTDQELVASYLRVRALAGKPLGIPFIYETCSSSTSCVLAAGAANARSKLEXXXXXXXXXVSSASRSKRQIEAGGTWSGTSSDKVLGLDGNQIGEKRHFKYTNKGSENNGDWLLEEYSLLPGAVAGAKVVLSRLKRNPRSRCGNKMDSSVPTPEFNEKPPVKRAGKQVLNEKPPVKRKRARTEELNEKPSVKEEKKEVGSQTNTSASVATIGELQDCPSTSSSPDEGNRMISETANNDQECISNIHGNAKMTDFSVHDYVPLMSDVYSDPICLGGEGGGTTRDEEIILHAEEFLLGFDQWLGTVEGESPQEHPQIDECSQPSDGIKYWTDCLWMSNSANDQ*
Pbr013836.1	PpNAC185	-	scaffold202.0.1	-	628166	629239	1073	Group6	6A	MRMPLGYWGAPLGCRFHPTDQELVASYLRVRALAGKPLGIPFIYDYNLFGQTPPWVIWENLGGNSLLDQDLFFFYELRSSGSRSKRQIEAGGTWSGTSSDKVLGLDGNQIGEKRHFKYTNKGSENNGDWLLEEYSLLPSAVAGAKVVLSRLKRNPRSRCGNKMDSSVPTPEFNEKPPVKRAGKQVLNEKPPVKRKRARTEELNQKPSVKEEKKEVGSQTNTSASVVTIGELQDCPSTSSSPDEGNRMIGETANNDQECISNIHGNANMTNFSVHDYVPLMSDVCSDPICLGGEGGGTTSDEEIILHAEFLLGFDQWLGTVEGESPQEHPQIDECSQPSDGIKYWTDCLWMSDSANDQ*
Pbr014234.1	PpNAC96	-	Chr11	+	16984843	16985976	1133	Group6	6A	MEEEGYGGIVPLGFYENQLLGSNGMPLGFRFHPTDQELISFFLYNRVLHREYCENLIYEFDLFGKTPPWVVWENFGGPGLEDQDLYFFCQLKPRSQARIKREIDAGGTWSESNSKPVKDLQNEKAIGKKRNLRYEKEGCEHDGEWLLEEYSILPSVFGGADDSDHEIGKVVLCRLKKNSRSGNKKNFSNSTQQVNEQPAKKRARKEVKEKPAKKRARKEVKEKPAKTKATNKVGSQNTTSVITHTIEELQNCPSTSSAPFLPFDESNYKMISDAINHDQQCISNIDGSTMLANFSDHDYVPKSLVSEGDDSLLKDEDLLFDNGEDMFFDLDDLFAPLDCESAWSQEKLPQIDETQVPLPLDGMNCWNDCLWMGNCVQ*
Pbr014235.1	PpNAC97	-	Chr11	+	16987492	16988664	1172	Group6	6A	MEEEGYGGIVPLGFYENQLLGFNGMPLGFRFHPTDQELISFFLYNRVLHREYCENLIYEFDLFGKTPPWVVWENFGGPGLEDQDLYFFCHLKPRSQARIKREIDAGGTWSESNSKPVKDLQNEKAIGKKRNLRYEKEGCEHDGDWLLEEYSILPSVVGCADDSDHEIGKVVLCRLKKNSRNENKKNNSNSTQQVNEQPAKKRATKEVKEKPAKKRARKEESEKPAKTKKRARKEESEKPAKTKARNEVRSPNTTSVITHTIEELQNCPSTSSAPVLPFDESNYKMISDAINHDQQCISNIDGSTMPANFSDHDYVPTSLASEGDEPLLKDEDLLFDNGMFFDLDDLFAPLDCESAWSQEKLLQIDETQVPLPLDGMNCWDDCLWMGNCVQ*
Pbr014250.1	PpNAC99	-	Chr11	-	17072541	17073860	1319	Group6	6A	MEEEGYGGNVPLGSYKNPLLGSNGMPLGFRFHPTDQELISFFLYNRFLHRESLMADCNNFNLIYEFDLFGKTPPWVVWENFGGPGLEDQDLYFFCQLKTRSQARIKREIDAGGTWSESNSKPVKDLQNEKALGKKRNLRYEKEGCEHDGDWLLEEYSILPSVVAGADDSDHEIGKVVLCRLKKNSRSGNKKNCSNSTQQVNEQPAKKRARKEVKEKPAKKKARKEVKRRPAKKKARNEVGSQNTTSVITHTVEELQNCPSTSSAPVVPFDETNYKMISDAINHDQQCISNIDGSTMPTNFSDHDYVPVSFASECGELLLKDEDFLLKNGEDMFFDLEDLLPPLDCGSAWSLEKLPQIDGTQEPLPLDGMSCWNDCLWMGNCVQ*
Pbr000919.1	PpNAC169	-	scaffold1001.0	-	87370	88770	1400	Group6	6A	MEEEGYGGNVPLGSYKNPLLGSNGMPLGFRFHPTDQELISFFLYNRFLHRESLMADCNNFNLIHEFDLFAKTPPWVVWENFGGPGLEDQDLYFFCQLKTRIQARIKREIDAGGTWSESNSKPVKDLQNLKALGKKRNLRYEKEGCEHDGDWLLEEYSILPSVVAGADDSDHEIGKVVLCRLKKNSRSGNKKNCSNSTQQVNEQPAKKRARKEVKEKPAKKKARNEVKQRPAKKKARNEVGSQNTTSVITHTVEELQNCPSTSSAPVVPFDETNYKMISDAINHDQQCISNIDGSTMPTNFSDHDYVPVSFASECGEFLLKDEDFLLKNGEDMFFDLEDLLPPLDCGSAWSLEKLPQIDGTQEPLPLDGMSCWNDCLWMGNCVQ*
Pbr014249.1	PpNAC98	-	Chr11	-	17069070	17069939	869	Group6	6A	MANFYGNGLVRSYGDVPLGFRFRPTDQELVGFYLSNRVIAGEQFMAYCRSFVHEFDPFGETEPWVIWENFGGRSLVDQDLYLFYELHYLPSSYIKRTIDAGGTWSQSSYKTVKDFDGKSIGDKRCFKYKNEGCEQDCGWLLEEYILNQTQEIVDGNGSDHKSRKVVLCRLKKNPRCANKTDRPTQELKEKPENKRARISSSLVHFDERNKKISGTNQDQECKSGIDLNAMPPDFSDHDCLTTTSGVCSCPICLDGGGGEPLLEDEDDEDSLKDVDLSLGPKVLPQFDET*
Pbr000918.1	PpNAC166	.	scaffold1001.0	-	83918	84787	869	Group6	6A	MANFYGNGLVRSYGDVPLGFRFRPTDQELVGFYLSNRVIAGEQFMAYCRSFVHEFDPFGETEPWVIWENFGGRSLVDQDLYLFYELHYLPSSYIKRTIDAGGTWSQSSYKTVKDFDGKSIGDKRCFKYKNEGCEQDCGWLLEEYILNQTQEIVDGNGSDHKSRKVVLCRLKKNPRCANKTDRPTQELKEKPENKRASISSSLVHFDERNKKISGTNQDQECKSGIDLNAMPPDFSDHDCLTTTSGVCSCPICLDGGGGEPLLEDEDDEDSLKDVDLSLGPKVLPQFDET*
Pbr022701.1	PpNAC6	.	Chr3	-	1232867	1233814	947	Group6	6A	MAGYDDDVGFRFKLADQELINFFFYRKVVLRQPLLPRHVGFVHEIDFLGDHQPWEIWDACGGPHPYGKEIYFFCKLKKLSKFYVHEGSEHHHDWYLETYTLASIPDDDQPVAAICRLRKNYHKRKHYTPRKKSKEDQRLKRKRSRENQRTIDANKKVKLSTQLEMGQQPELGQTLELKQPERQSCSRNLTTDEKLNINDGVATIGYDQCHSFCVPTTCEINASYYNYDHYGATNSNWKEYSIYTQSAGAAGGRQRDNVDEYLMRSLHAENQMLP*
Pbr041197.1	PpNAC84	.	Chr11	+	227557	228573	1016	Group6	6A	MADYDDDVGFWFKPADQELINFFLYRKVVLRQPLVPRHVGFVHEIDLLGDHQPWEIWDACGGPQPYGKQAYFFCKLKKLSKSGVRIDRRNASEGFWNGKQLSEDVFVHHDVNPNNKWIIGRKRQFKYVNEGLENHHDWYLETYILASIPDDDQAVVAICRLRKNYHKRKRYAPQRNRRRINGRKERHGRRINGQLMETKRQSCSSNFTTDEKLNIIDDVATMGCDQCDYINYASGYDHYGATSCNWKEYFIHGLRELPVDVNVDEYLMRSLDAENQMPPQLRLRWLNIIVKTKRRRWPCQLLGWIMVIMD*
Pbr013108.1	PpNAC17	.	Chr3	-	22456979	22458148	1169	Group6	6A	MENNSLVPFGFRFKPTDQELVGHFLYNFLENIPLAPLYNTLIHGCNIFGNKSEPSEIWEAYGGTQLADDQPALYFFTELKRLNPKGTNIDRKMGRGGTWTGKAATVRVEGIVDGRPTDIGLKRTFRYKNEGSEDHKRWLLDEYSHFAGPRNNKSNFSYDFNVALCRLRKKEGSRINKRMCSTSSLSKDQLPNSKKQRSTNKKMKKEDDQVVSKGSSSQNINVINLAEEEAPQGSSCLSSEIVAVREINKFTDADDVVYDHDLLDETLTVDELLPVLEASGIVSGEAVEEQALNPIMLEEYTPETQKLPLPAAAVVAADGAVGQKAWDPSLLDEYWLAETQQEPFPTMTGMFPYLEEACNPSSFENVVDQSLFDINYWNNSFMDDQFMPP*
Pbr013071.1	PpNAC18	-	Chr3	+	22767994	22768257	263	Group6	6A	MENHSLVPLGFRLKPTDQEFVGHFLYNFLENIPLLPPHNTLSNIFGNKSEPSEIWEAYGGTQLADDQPALYLFSELKRLNPKGTARN*
Pbr034579.1	PpNAC31	.	Chr5	-	6444991	6445974	983	Group6	6A	MDNHSLVLCGFHFKPTDQELIHCFLRDFLMNREPLLLPPYNTIIHECNLFGNRSEPSEIWEAYEGGAQRTDQALYFFSELKKLNPMGSRIDRKIGSGGTWNIGKAVATWVNGTDGNPSPIGLKRTFCYKNEGSEDNGRWLLDEYSLFASPRKNYRDSRYDFDYVLCRLRKDGSPGINKRKCSTSEDQATSSKKKCADEKIEKDDDHEGSKQIVNAINAVEEEGPQGTSCLTNDLVAFDHDQINEFTVRYDVAAYDYDIDPKVAEKMTINVAKLEEPEELLGQEFQEVPLPTASGVVVADGEQALNSSMLEELIKETQELPLPACGIA*
Pbr013109.1	PpNAC16	.	Chr3	-	22452490	22453710	1220	Group6	6A	MENHSLFPPGVRFKPTDQELIGTFLHYFLLKTPRLLPPPPHNTFMHMCNLFGNKSQPSQIWEAFGGGAALQLAAADQPALYFFSELKKITPEGSNVDRKMGLGGTWEGKSVPAWVEGTEGNSTCIGLKRTFWYKNEGSEDHGGWKLDEYSLFASPRKRNSHTRYDFDFVLCRLRNTSGINKRKCSTSSSQDDEVPKMKKQRPNEEIEQNMHAINVEEEGRQGNYSCLTSNSVVCYQENDEFAVGDYVDYGYDDNDPRLTFTVAELDKILAKEPTDGAVEVLFPTASASEELLLGKERQEVPLSVSSTVVVAHGEVEDEALNPNMLEELIHETRELTLPASSGTAEDGTVEEKAWDPSLLEQYWLAETQEEEPLNPSFYRDFMFADGGVEEAYHPSAFDN…
Pbr035735.1	PpNAC101	.	Chr11	-	25990457	25991563	1106	Group6	6A	MEITHSLVPTGFRFKPTDQELIGRFLRYFLVETPRLLPPPPHHTFMHKCNLFGNHSEPSEIWEAFGGGQALQLAAADQPALYFFSELTKKNPKGSNIMRKMGRSGGNWDGKAVPAWVEGTDGTSTCIGLKRTFSYKNVGSEDHGAWLLDEYSLFAAPRKRKSQTSYDFDYVICRLRKTCPSSSSSEDDQVTASMKDGINKRKCPTSPSLEDQVTTSNKRKKKQRANEEIKSDDDQEAGSKQNMNLIDVVEEEKGQGNSCLTSNDPRLTITVAESNEIVDRAPTDGAVAEEVLSPTAFALKQFLLSEPEEVLMPTASEVAGDERVEELYAELKEVLHPSMDDCWDRLQLQSLDGDDFWSSTFMDEHLNV*
Pbr035738.1	PpNAC104	.	Chr11	-	26016065	26016673	608	Group6	6A	MEINHSLVPSCFRFKPTDQELISRFLRYFLVETPRLLPPPPHHTFMHKCNLFGNHSEPSEIWEAFGGGALQLTAADQPALYFFSELTKKTPKGSNIVRKMGRNGGKWDGKAVPAWVEGTDGTSTCIGLKRTFCYKNVCSEDHGAWLLDEYSLFAAPRKRKSHTSYDFDYVLCRLRKTSDINKRKCPTSSSSEDDQVAALLDK*
Pbr035736.1	PpNAC102	.	Chr11	-	25998879	25999898	1019	Group6	6A	MEINHSLVPSCFRFKPTDQELIGRFLRYFLVETPQLLPPPPHHTFMHKCNLFGNHSEPSEIWEAFGGGGALQLAAPDQPALYFFSELTKKTPNGSNIVRKMGRNGGKWDGKAVPAWVEGTDGTSTCIGLKRTFCYKNVCSEDHGAWLLDEYSLFAAPRNRKSHTSYDFDYVLCRLRKTSDNNNRKCPRTSSSEDDQVTASTKNSINKRKCPTSSSSEDQVTTSNKRTKKKSANEEIEGDNDQELLLPADSGIAADGAVEENVWDPSLLEKYLLETHEEEPLNPSFYKEWIAADGGVQEAYHPNAYENVLDQSYYGSSYPNNACLEDQFMPPINIAQEIL*
Pbr035737.1	PpNAC103	.	Chr11	-	26003153	26004046	893	Group6	6A	MEINHSLVPSCFRFKPTDQELIGRFLRYFLVETPRLLPPPPHHTFMHKCNLFGNHSEPSEIWEAFGGGGALQLAAPDQPALYFFSELMKKTPNGSKIVRKMGRNGGKWDGKAVPAWVEGTDATSTSIGLKRTFCYKNEGSEDHGAWLLDEYSLFAAPRKRKSHTSYDFDYVLCRLRKTSDINKRKCPTSSSSEDDQVTALKKNGINKRNCPTSSSSEDQVTTSNERNKKMRANEEIKSDDDQELPQPADSGIAALGAVEENAWDPSLLEKYLLETHEEEPLNPSFYNEWIAADGGVQ*
Pbr016284.1	PpNAC51	.	Chr6	-	21307568	21309505	1937	Group6	6B	MEHVYDDRMLPGYRFCPLEEELILDYLLPKANGMVVPGIDHVVFDFNLYGDQEPSAVWENFKTRRANDLRRNKDLYFITELTTKVPRGSRISRTVAKGVGTWKGDDKGKKICYPAGTNNVIGYRKRFHYENKGSGKDDRWIMLQFDLHQSLIHNQQEKKYVLCILRKNEEFDKKRKQLAEKDEEMVGEDVDNKSARSLETHGKRQRLLPCVSELEYRQPRINMISSPPLATGLVHAREENQGQELLVTCFNNVPSFADNEPSALQWEEAWCQQQQKFQPCIDNNNIVPAAVTLPDDFDQYVGDAGYTATTQADRHYPYVSKTGFTSTTQAHDHPYVDASGFRVTTQAHDIHQYVDSTGLAASTQADRLHPYINGMGFSVSTQAHDLQQYVNSASFAPTT…
Pbr035265.1	PpNAC85	.	Chr11	-	2703297	2705532	2235	Group6	6B	MNLPAGYRFCPTDEELILYYLHPKVNGKEVPGQGNSPVFDFDLYGVTEPWDIWEKFKTKRENDLKLSNDLYFFTTLKLKTTEGTRICRTLPSGSKWNGENRPSEIKNSGSEDVIGHKKRFSYRKNGSDDQQDRWIMYEFDIDQKLVLEPKQENKIVLCMLRKKVNGSEKKRKHGDLEDEEMLGDNNMDISNGDSNYGDLDRKQVVSLETQEKQQCFLPSNAGYLIPRVQRPEVYDPLQQFHPQSIVYNVVRPQTPLQLEQVDFHGKRNWGLQHLHQGEETWKNKLLKTCINNNIQGRASGSEQKALQREENREHQSFMSCVDNVQALGADHEQSALLKEVNWRQQCSMPCLDSALQQEGENHQVQQSSQDNVANGSLINNNIPHCTEPVPPYGLTIDQV…
Pbr012882.1	PpNAC7	-	Chr3	-	2267986	2269374	1388	Group6	6B	MAGYYQVPVGYRFMPRDDELLLDYLRPKLDGQVYPKGIVHDCDLYGLEEPSDIWRRLNRASHDGHECTDDKDIYIFTTLNSKAPNGSRFCRTVGTTGGTWKGEDAGKKIYASGIKHAIGFRKRFTYRNKGSPQNDHWIMHEFHLDPSLLRNKHHQEKNIVLCILRRKDDIAKKRKLEERDNYEENAANHFQPQALNAINVGDYNNAPTYMEQIAFDHSQPLALTTTTIGDYSNDPRYPEQNAANHFQPQKFDAATTGDYSNAHWYTKQNTADHFEPHDEAHNATNEDLTTALRRMEEILMSGF*
Pbr012883.1	PpNAC8	-	Chr3	-	2271515	2272869	1354	Group6	6B	MAGYYHVPVGYRFMPRDDELLLDYLRPRLDGQDYPKGIVHDCDLYGLEEPSDIWRRLNRASHEGHECTVDKDIYVFTTLNSKAPNGSRFCRTVGTTGGTWKGEDAGKKIYASGIKHAIGFRKRFTYRNKGSPQNDHWIMHEFHLDPSLLRNKHHQEKNIVLCILKRKDDISKKRKLEERDNYEENAANHFQPLALNAINVGDYNNAPIYMEQIAFDHSQPLALTATTIRDYSIDPRYPEENAANQFQPQDLYAATTGDYSNAHWYTKQNAADHFEPHDEERNATNEDLTTVLRRMEEILMSGFRG*
Pbr026815.1	PpNAC140	.	Chr17	-	3675404	3677474	2070	Group6	6B	METASSLGLPVGCHFEPSDKELLLHFLNNKVHGLPLSCNAAIECDLYGNEETWRQLFDQTERTSSGGCVIWKRQNDKPVKANLDPRESTETPIGFKRMFSYVPKEGSTSKAKGDSVMYKFRLDDSFLNKNNKPRLIRGNVNQEIQSSIVSEAYHEEQNDDDDEVDVGSEILKLLDQD*
Pbr034050.1	PpNAC142	-	Chr17	-	5334364	5334864	500	Group6	6B	METASSLGLPVGCHFEPSDKELLLHFLNNKVHGLPLSCNAAIECDLYGNEKTWRQLFDQTGERCLYFFTVLKKKTEKASRVERTSSGGCVIWKSQNDKPVKAKRDPRESTETRIGFKRMFSYVPKEGSKSKAKGDWVMYKFRLDDSFLNKNNKVSNTNTCLINLQS*
Pbr031505.1	PpNAC93	.	Chr11	-	12495625	12497115	1490	Group6	6B	MASANDFPVGYKFHPRDEELVGYYLRNKVRGSPFKDENVIPDLDLYGSMEARDIWNNNGGQNLGKGEDLYFFTILKPTSSKGTGSRMARTIGSGTWHGENSGTKVKDPKTKETIGWWKRFTYANTKYPQENGCWIMHEFSLDPKLAMYIKSNNSRTSNGDEYVVCRIRKNYDRKRKAEDREETRVVESQRNKIQRQFDNIDESYVTPVSSEVAEDVNTDHYPQQQKPQQEQQTNLQHNSFVNNVDHYYNQQQQEHCNVTDFPQYYYDSQELMARPEAACPTLTSSLGMANQEDYLQHHGFVNNVTDLPQYDYSSTQDPSSGTVFSHYVLPQTSTTGFANQPYHFVTQDQPNYFVADPTMASSLSMASQEDYLQHNGFVNNVTDLPQYHYSSAQPSSGTV…
Pbr014209.1	PpNAC48	.	Chr6	+	8040161	8040475	314	Group6	6B	MAPSNNFSVGYKFHPRDEELVEYYLYSKVRGAPFRDEHAIPEIDLYGSMEARDIWNNNGGQNLEKDEDLYFFTKLKPASAKGTGSHDRVWDMERRELRDQSRRS*
Pbr015427.1	PpNAC89	.	Chr11	-	6427008	6428448	1440	Group6	6B	MAHSDTFPVGYKFHPRDDELVGYYLYNKFRGTPFRDENVIPEIDLYGSMEARDIWNNNGGQNLEKDEDLYFFTKLKPAKGTGSRVARTIGSGTWKGETAGAKVKDPKTKETIGFFKRYQYKNTKYPQESGCWIMHEFSLHPKQVMRINSSPSSRPNDAEYVVCRVRENFDRKRKADDHEETGVVQSQSKRIRMQSENIDESYVTPMSSEVNSDHYNQQEQEQTNINATSTSSSISVTNVDQRHYNYCEPEQYSEVINQYDIPQQQEQATATSDPLNVTNLRLAEQQHNFVTQDPTVASSSLAMAGPDNQEQQVQSNVTDLPQYYYDTKEPMTTMATLDTYVCLPELNFVVDPAGLFTRYYYSSTQDPSSGTVSSQYDPPQSTATTGFANQPHYFVTQDH…
Pbr015429.1	PpNAC90	.	Chr11	-	6444449	6444856	407	Group6	6B	MAHSDTFPVGYKFHPRDDELVGYYLYNKVRGTPFRDENVIPEIDLYGSMEARDIWNNNGGQNLEKDEDLYFFTKLKPAKGTGSRVARTIGSGTWKGETAGAEVQDPKTKETIGFFKRYQYKNTKYPQESGCWLAP*
Pbr004711.1	PpNAC63	.	Chr9	-	17723925	17727216	3291	Group6	6C	MAPMSLPPRFRFHPMDEELVAYYLDRKINGRTIELEIIPEVDLYKFMESLKYARSHEWAKVDEGKLATVGIADHAQELLGDIIYVKLPDTGVAVTQASSLGSVESVKASTDIKSPVSGNKIEVNEELLSSPGLGWIMKVEMSSRDELDDLMDPDEYYEYVKQKIPNIPEAEIS*
Pbr014767.2	PpNAC114	-	Chr13	-	11648916	11649877	961	Group6	6C	MESCVPPGFRFHPTEEELVGYYLKRKINSLHIDLDVIVDIDLYKIEPWDIQHASAAAARNTDASAASLCNACGIRYRKKIPTVSLCKGPKRWKKDKPYGSSTTSTITTPATTNTAASASASATTTTTSTTARKAKIGGRGGRTDLSESLQVKLVAFGKDVCLQGTPPVQKKRRYQKRRREMGEVEQAAVCLLAMSSHSVFG*
